# Supplementary material for: The Characteristics of Heterozygous Protein Truncating Variants in the Human Genome
Source: PLoS Comput Biol. 2015 Dec 7;11(12):e1004647. doi: 10.1371/journal.pcbi.1004647 (PMC4671652; doi:10.1371/journal.pcbi.1004647)
Supplement: S1 Table — Only significant results are shown as judged by 5% FDR calculated using the Benjamini-Hochberg procedure. (XLSX) [file pcbi.1004647.s001.xlsx]

## Sheet: Table S1
Table S1: Enrichment tests results against Reactome pathways for genes without PTVs. Only significant results are shown as judged by 5% FDR calculated using the Benjamini-Hochberg procedure.
Effect direction	name	uncorrected p-value	# of genes in pathway in background	# of genes in pathway without any truncation
Enrichment	Metabolism of mRNA	2.53685e-33	206	135
Enrichment	Disease	3.62322e-30	552	265
Enrichment	Metabolism of RNA	5.42952e-30	252	150
Enrichment	Eukaryotic Translation Initiation	3.3923e-29	103	81
Enrichment	Cap-dependent Translation Initiation	3.3923e-29	103	81
Enrichment	Translation	3.05194e-28	131	94
Enrichment	Influenza Life Cycle	9.83559e-18	128	79
Enrichment	Influenza Infection	2.87147e-17	132	80
Enrichment	Mitotic G1-G1S phases	4.86008e-16	127	76
Enrichment	Metabolism of proteins	5.53308e-15	379	167
Enrichment	Gene Expression	2.27995e-14	856	319
Enrichment	Adaptive Immune System	1.13843e-12	441	181
Enrichment	Immune System	1.28432e-11	799	290
Enrichment	Antigen processing: Ubiquitination & Proteasome degradation	1.33229e-10	199	93
Enrichment	G1S Transition	3.72879e-10	102	56
Enrichment	Processing of Capped Intron-Containing Pre-mRNA	5.94179e-10	129	66
Enrichment	Apoptosis	1.32012e-09	139	69
Enrichment	mRNA Processing	2.39301e-09	146	71
Enrichment	Developmental Biology	5.10367e-09	377	148
Enrichment	Signaling by the B Cell Receptor (BCR)	5.50662e-09	121	61
Enrichment	Signalling by NGF	2.90373e-08	205	89
Enrichment	Cell Cycle, Mitotic	4.03767e-08	306	122
Enrichment	Class I MHC mediated antigen processing & presentation	5.27762e-08	237	99
Enrichment	S Phase	7.70831e-08	106	53
Enrichment	Cell Cycle	1.70525e-07	376	142
Enrichment	NGF signalling via TRKA from the plasma membrane	4.12554e-07	130	60
Enrichment	Signaling by Insulin receptor	8.23926e-07	104	50
Enrichment	Signaling by Interleukins	1.08866e-06	102	49
Enrichment	Signaling by FGFR	1.27267e-06	108	51
Enrichment	Signaling by EGFR	5.73602e-06	104	48
Enrichment	Signaling by EGFR in Cancer	1.0904e-05	106	48
Enrichment	Axon guidance	2.44279e-05	231	88
Enrichment	Transcription	2.77172e-05	163	66
Enrichment	Neuronal System	2.78134e-05	254	95
Enrichment	Integration of energy metabolism	2.8151e-05	115	50
Enrichment	Cytokine Signaling in Immune system	3.40225e-05	268	99
Enrichment	Transmission across Chemical Synapses	6.735e-05	167	66
Enrichment	DNA Replication	0.000105614	188	72
Enrichment	Cell Cycle Checkpoints	0.000106615	114	48
Enrichment	Platelet activation, signaling and aggregation	0.000128046	189	72
Enrichment	Hemostasis	0.00020111	430	144
Enrichment	Signaling by PDGF	0.00028925	115	47
Enrichment	Mitotic M-MG1 phases	0.000444095	167	63
Enrichment	Neurotransmitter Receptor Binding And Downstream Transmission In The Postsynaptic Cell	0.0020489	121	46
Enrichment	Membrane Trafficking	0.0020489	121	46
Enrichment	Factors involved in megakaryocyte development and platelet production	0.00275239	113	43
Enrichment	The citric acid (TCA) cycle and respiratory electron transport	0.00284632	110	42
Enrichment	Toll Receptor Cascades	0.00465328	103	39
Enrichment	Diabetes pathways	0.00574024	130	47
Enrichment	Signal Transduction	0.0195575	1484	417
Enrichment	Innate Immune System	0.0196034	238	76
Depletion	Olfactory Signaling Pathway	5.33636e-23	340	20
Depletion	GPCR downstream signaling	2.02577e-07	787	145
Depletion	Generic Transcription Pathway	2.64761e-05	305	50
Depletion	Signaling by GPCR	5.90743e-05	875	179
Depletion	Biological oxidations	0.000293061	130	18
