# Supplementary material for: The Characteristics of Heterozygous Protein Truncating Variants in the Human Genome
Source: PLoS Comput Biol. 2015 Dec 7;11(12):e1004647. doi: 10.1371/journal.pcbi.1004647 (PMC4671652; doi:10.1371/journal.pcbi.1004647)
Supplement: S2 Table — (TXT) [file pcbi.1004647.s002.txt]

# Posterior probabilities of HI were assessed using the estimated fraction of haploinsufficient genes as prior (24%), thus some genes may have less observed PTVs that expected and even though have a low posterior probability.
# name = HGNC symbol
# posterior = posterior of being intolerant to PTVs 
# observedtruncationcount = number of PTVs in the gene
# expectedtruncationcount = number of expected PTVs in the gene as a function of its de novo mutation rate and number of synonymous mutations
name posterior observedtruncationcount expectedtruncationcount
CRIPAK 5.456336756971606E-40 63 7.410416396551338
CD36 4.8811256890838545E-20 31 5.3454837305794225
PLIN4 2.4576577112730985E-18 30 13.096802006735901
CFTR 7.16525758703664E-18 31 21.04736584197851
ABCA13 2.8392149454475886E-17 39 62.04368959364493
PKHD1L1 3.4696666990621504E-17 37 53.50908149827582
MYOF 5.3866671069182205E-17 32 31.979132590582292
POLQ 2.176169675828937E-16 32 36.3734370268278
ZNF418 4.077224469774613E-15 25 13.5162560945585
CCDC66 6.28223682169359E-15 25 14.876853913878328
ABCA7 1.4716033592772555E-14 27 26.721586168354392
CEP290 2.6416347643692876E-14 28 33.14575298099605
PLB1 3.2490268335548484E-14 25 20.04850400143672
DNAH7 4.304167066570887E-14 33 57.596544229444575
IGSF10 1.01498994306253E-13 27 32.79932690744738
PRR21 2.483048398864859E-13 20 3.534835974509562
CENPJ 5.381803548438025E-13 23 19.71797084073096
CUBN 6.601922038795491E-13 29 47.85827991838891
MYH8 1.001380325731686E-12 24 26.255110676691928
PRDM9 1.0669434172825964E-12 21 12.706104822751918
HLA-A 1.869734499655866E-12 19 5.305987705220302
SEC31B 2.203124430562119E-12 21 14.988127541564165
TDRD6 3.868815180574677E-12 23 25.92600434360829
SFI1 4.731400960022394E-12 22 21.97659900845027
MYH4 4.913013896845448E-12 23 26.678012266387235
ABCC12 5.032856089704939E-12 21 17.588127384639165
HLA-DRB5 5.038513359732175E-12 18 3.8430615410817897
HRNR 7.852839035570892E-12 29 55.65124886942509
BRCA2 2.5947870900628393E-11 25 41.08145012130496
ALMS1 3.069683053032073E-11 28 55.35901398266469
HKR1 3.456049105002216E-11 18 9.903457049036177
XIRP2 3.6504976431296676E-11 26 46.73866851570448
ZNF880 4.11253079351512E-11 17 5.867940676216377
MYH1 5.3235939685397484E-11 21 25.011753065756857
MYO1A 6.253751711693718E-11 19 16.352833767163183
CAPN12 8.022066162596753E-11 17 7.970816663038045
MYH15 9.603199052146879E-11 21 26.868481306840515
KIF20B 1.9106008713192656E-10 21 29.033513449079052
ANKRD35 1.9477858323543384E-10 18 15.345577077446627
FER1L6 1.9712616692135548E-10 20 24.549017496014145
FLG2 2.535475455766829E-10 22 34.506944627221245
LRRIQ1 2.8861336525646497E-10 20 25.748897674732643
MIB1 2.897510765639739E-10 18 16.595545415483738
TEX15 3.2267356042993573E-10 22 35.2657208462596
SAMD9L 3.967538376493474E-10 19 22.167582155512
TCHH 4.2762686668360433E-10 22 36.15202483901535
PIWIL3 4.777701418298713E-10 17 13.586654836633768
SPG11 4.849916705950398E-10 21 31.965339006653856
NLRP12 6.238097598592856E-10 17 14.426082864110974
PLA2R1 8.053687345368885E-10 18 19.812936836578935
PTPRH 1.0500016538148747E-9 17 16.064874572474533
FAM129A 1.2759235711597383E-9 16 12.095344002567595
NFE2L3 1.3662501921933808E-9 15 7.727749288519929
AQPEP 1.4618855475846335E-9 16 12.52355230638172
VPS13B 1.6916128745954605E-9 25 54.228718988948614
L1TD1 1.90885535070445E-9 15 8.780305079200293
TLR1 2.080351825887456E-9 15 9.051075510408872
IFIH1 2.1131341451374033E-9 16 13.683150994265393
LRRCC1 2.5937250554789763E-9 16 14.328099874436468
HLA-B 2.7322935382980833E-9 14 5.3261695331363
COL6A6 2.7903103528821373E-9 19 28.306634374948025
DCHS2 3.229871361798093E-9 20 33.3499150025711
CEP152 4.0433562232959525E-9 18 24.89116204127155
ABCA10 4.171412834695486E-9 17 20.4064259457199
ATP13A5 4.3310231848103004E-9 16 15.941735908827457
AP1G2 4.431859222434434E-9 15 11.43130443393221
ZNF226 4.734649235727709E-9 15 11.639303078322438
PNPLA7 4.8846543268418126E-9 16 16.320336586221725
ZNF100 5.1223206760672346E-9 14 7.304126360098003
SAMD9 5.767104627428951E-9 17 21.42587711641463
DMBT1 5.83204739102018E-9 21 39.79258901307429
C20orf26 5.958487210898675E-9 16 16.945757370424687
ANO7 6.043767694440726E-9 15 12.407616057381093
MST1R 6.7443284509193115E-9 16 17.33565863249564
SLC5A10 6.992413411390806E-9 14 8.283615936067187
NLRP14 7.632634940052384E-9 15 13.142207715657047
C17orf97 7.653433287803343E-9 13 3.985037734893373
ABCA9 8.311070222799882E-9 17 22.575949263587823
DLEC1 8.598999191893861E-9 17 22.683137424301005
BEST3 9.052292086876989E-9 14 9.096218235846074
PTCHD3 1.2314923101786493E-8 14 10.064930355063462
PPEF2 1.4388947722965279E-8 14 10.55479952887356
ZNF721 1.6125508951566313E-8 14 10.913406592902836
ABCC10 1.6794442398356356E-8 16 20.207063924398536
OBSCN 1.735942344699788E-8 32 93.63707459368135
STAB1 1.7431859579874E-8 19 34.072906361078665
DUOX1 1.868970421451983E-8 16 20.543585735945406
CEP89 1.8890412519698347E-8 14 11.411469667580711
DUOX2 2.3052233493101502E-8 16 21.20385242677923
ABCC11 2.5908477344915568E-8 15 16.98861090907706
FAM186B 2.6711020871360342E-8 14 12.501754586620306
C5orf42 2.7134611956569444E-8 19 35.46560940554445
ABCB6 2.7273939478880844E-8 14 12.567392299229214
RBKS 2.742940319084359E-8 12 3.419546694391596
ZNF14 3.040940946523095E-8 14 12.90988028223174
C9 3.114343707954755E-8 13 8.402080194707473
PAPLN 3.192735068742327E-8 15 17.646054303071324
RETSAT 3.397309233770559E-8 13 8.675783949912805
PIK3C2G 3.4928573406201705E-8 15 17.928812494633103
GPR179 3.568866350723965E-8 18 31.745168269521052
ACSM1 3.69043070388676E-8 13 8.936250836049563
A2ML1 4.1053783011908415E-8 15 18.43734240484812
OGFR 4.25356460390536E-8 13 9.383208744150762
ERN2 4.4844498093477664E-8 14 14.132436109776606
TRPM2 4.7157493984263685E-8 15 18.873586228203738
ZNF594 4.737347968193843E-8 13 9.72223373103029
RANBP17 5.269296094097744E-8 14 14.64003191158694
EMR2 5.373850941520946E-8 13 10.119002358346489
CCDC170 5.3989524936572095E-8 13 10.133669230886024
C1orf173 5.54103087939858E-8 15 19.381156064433334
TRPM4 5.748751680734304E-8 14 14.914115464274317
KIAA1586 5.873853217126426E-8 13 10.399003181286796
PZP 5.917408521526079E-8 15 19.58798890798849
RAD51AP2 6.081725892933839E-8 14 15.091325345253116
ZNF626 6.236120372793378E-8 12 6.004492325403863
ALS2CR12 6.37856210513329E-8 12 6.075571811183801
USP45 6.430997781626728E-8 13 10.684205784193615
AGMO 6.502229000115381E-8 12 6.136006899282749
THNSL1 6.712940665764519E-8 13 10.81924724892912
ZNF343 7.126178294022354E-8 13 11.007259193520474
ABCA8 7.339903222748533E-8 15 20.26599741584083
ZNF347 7.435965952485644E-8 13 11.14118652337833
SERGEF 7.757779709398102E-8 12 6.6916621331999036
IMPG1 7.791691507772262E-8 13 11.288257130826052
ITGA7 7.888509358752224E-8 14 15.909990726392628
EXO1 8.351531966757992E-8 13 11.50663726103492
HYAL4 9.000858544847554E-8 12 7.159422315130239
MCTP2 9.119752493359884E-8 13 11.783590278451543
FAM151A 9.626970927460502E-8 12 7.3710724622005035
ZNF571 9.957067602565733E-8 12 7.477179682733218
UMODL1 9.991637467387138E-8 14 16.653822167976344
PKHD1 1.0264771519945938E-7 22 53.40163964292246
DDX55 1.067085242909191E-7 12 7.695076160440524
KRT77 1.0892069979949175E-7 12 7.759655278734522
EFHB 1.1139723424355391E-7 13 12.413280836683688
DHX58 1.1332724579112227E-7 12 7.8844747639059065
HEPHL1 1.1617356347767906E-7 14 17.128279556746314
DNAH2 1.1928848793476888E-7 24 63.04022700620004
ZNF257 1.2354420333107977E-7 12 8.156145797693675
PRB2 1.3339385201077214E-7 12 8.397564052172056
GANC 1.4382169926691636E-7 13 13.217321384551168
ZNF28 1.4565267602798245E-7 12 8.674268880252692
C1orf168 1.4624133212782307E-7 12 8.686962982384951
AGBL2 1.4666413897352802E-7 13 13.278916331981613
ZNF510 1.5215239743363824E-7 12 8.811671987763907
CCDC63 1.5316601044198943E-7 12 8.832569073077824
CARD6 1.734036070421026E-7 13 13.8060117462807
MEGF6 1.7470362138657245E-7 14 18.412386211796182
AOX1 1.837497870237479E-7 14 18.571273440820107
KIAA1407 1.8486979787497227E-7 13 14.007531619807976
ZNF443 1.8911700964404994E-7 12 9.496152105518377
ZNF442 1.9241611440815975E-7 12 9.550582268286462
MYO3B 1.9384748046047315E-7 14 18.739642329864132
PKDREJ 2.0282149561379976E-7 16 28.04780547327418
COL28A1 2.0298613907484427E-7 13 14.301757679456152
AIM1 2.0736295861530666E-7 15 23.534632895888773
NLRP2 2.1867108198708091E-7 13 14.536012638100281
PCDHB1 2.296357005486062E-7 12 10.107127380892013
ASPM 2.3665440444301502E-7 22 56.03055361181149
MEP1B 2.4585882137313577E-7 12 10.321970998433065
FANCM 2.6690745041656933E-7 16 28.911971301729878
CNKSR1 2.732938852540565E-7 12 10.65492221470383
AKNAD1 2.8591051662151425E-7 12 10.796962497347632
COL20A1 2.9129672320233176E-7 13 15.438569009221755
URB2 2.9624699056588975E-7 14 20.0744713547215
CLCA4 3.034440905311325E-7 12 10.984283701121974
GCNT3 3.1804777725861785E-7 11 6.549351864586081
SLFN5 3.2725629425745867E-7 12 11.22204873176517
CROT 3.3385262980647923E-7 12 11.284855889979257
IFT81 3.554238887753215E-7 12 11.481911530306634
FRMPD2 3.577001447747964E-7 13 16.0848707031937
TLR10 3.6143176088131037E-7 12 11.534666594785214
ALPK1 3.664826675776829E-7 13 16.161211623378108
TRIM22 3.698914427116293E-7 11 7.02461577056747
ACAD10 3.72862437001769E-7 13 16.215528349890768
IL17RB 3.7376835307520726E-7 11 7.057431375942383
SLC25A24 3.817980721690707E-7 11 7.1243287520176874
ATP8B4 3.9944493461521346E-7 13 16.432269927722835
FAM217A 3.9964922178090206E-7 11 7.2681447157145
CENPF 4.0168412208159384E-7 19 43.947066720119025
CHEK2 4.2167774028341654E-7 11 7.437009241527838
ROS1 4.2557395424288735E-7 16 30.380291914773693
DNAH9 4.287894890296603E-7 22 57.901185817485946
ZNF432 4.301699794963286E-7 12 12.082630195717313
DNMT3A 4.35723287943729E-7 12 12.123000167259264
CCDC39 4.4625172285077595E-7 12 12.198143979699584
CEP95 4.4697954316080103E-7 12 12.203272893636573
CPSF3L 4.761123428713414E-7 11 7.819127993541866
ANKZF1 4.874921556854827E-7 12 12.47633502679322
UBXN11 4.972625922814155E-7 11 7.9559225376310545
OR4A16 5.471287666142112E-7 10 3.6738279059424106
RECQL 5.663087393942023E-7 11 8.365135283887994
APOBR 5.686305487581699E-7 12 12.96087963331053
ZNF587 5.68645088929071E-7 11 8.378092907189583
ACSM4 5.813947456252759E-7 11 8.447878941223085
GAL3ST2 5.834954795043114E-7 10 3.8763631961947613
PDE4DIP 5.877200044645066E-7 17 35.97913791239687
PDE11A 5.939757906148124E-7 12 13.098124998618392
ADAM8 5.98966919169291E-7 11 8.541593615053916
SLCO1B1 6.359366858978137E-7 11 8.730092411970002
NWD1 6.470275262349883E-7 13 17.95024272460191
ANKRD23 6.569707018319491E-7 10 4.249638954864279
CNTN6 6.619277504328714E-7 12 13.439031413949309
CNTRL 6.63711663749153E-7 17 36.36183801874036
AAAS 6.702023160145448E-7 11 8.89526354124807
KIF4B 6.731221675784631E-7 13 18.074679823571593
PCDHB12 6.925105046836976E-7 11 8.998317322242297
IRF2BPL 7.082785302139123E-7 11 9.069175192800792
VWA3B 7.198105394474726E-7 13 18.28574008886787
LRRIQ3 7.21887542233335E-7 11 9.12907403298141
C9orf131 7.260229542252065E-7 12 13.729919320552794
ZNF782 7.268967325874311E-7 11 9.150837632456184
QRICH2 7.298264846428045E-7 14 22.912098828880286
ZNF254 7.300704276522664E-7 11 9.164549016786696
ZNF337 7.381956282905632E-7 12 13.782249867049224
ASTE1 7.425593639793233E-7 11 9.2179325689705
MLH3 7.451094008748452E-7 13 18.394456586336226
CCDC11 7.677789279408742E-7 11 9.323048587807213
ZNF528 7.683760083715597E-7 11 9.325495188191178
TSNAXIP1 7.871072404889978E-7 11 9.40129833001042
AASDH 7.992087126366563E-7 12 14.032185532041145
ZNF175 8.41049273304261E-7 11 9.609918048437821
FSCB 8.423303812370206E-7 11 9.614708417383612
ZNF530 8.497786508553806E-7 11 9.642415773420243
TULP3 8.553704251508326E-7 10 5.080190680162481
LRP2BP 8.799236719749541E-7 10 5.169260396533966
PABPC3 8.846566615940281E-7 11 9.769011018539262
NINL 9.676806486179433E-7 13 19.217064261689487
ECHDC2 9.777818847253748E-7 10 5.501145573397196
TBP 9.966736728010983E-7 10 5.561374379181798
TRAP1 9.978414814673174E-7 11 10.147927109670452
PCK2 1.0013769750092736E-6 11 10.159058657331643
ZNF99 1.0319781250321957E-6 11 10.2537963097183
LPIN3 1.0453405622775218E-6 11 10.294286876807933
ABCA6 1.0609374801211703E-6 13 19.506633132729203
PASK 1.0651022277268901E-6 12 14.936096501486476
DPY19L4 1.0767699397114318E-6 11 10.387518848541273
ZNF544 1.0997189011519076E-6 11 10.453891325701333
PNLIPRP1 1.1070720617397953E-6 10 5.89199805281101
SEC24A 1.129672309823148E-6 12 15.121335368018617
LZTR1 1.1452938410588142E-6 11 10.581691756909397
CCDC108 1.1472677316427129E-6 14 24.335712968475136
IQGAP3 1.1504233594711112E-6 14 24.34435786454345
RGL3 1.160182615648478E-6 11 10.622342610468102
HHIPL2 1.1606064110891443E-6 11 10.623492049641548
MICAL1 1.1661398180636833E-6 12 15.221328838097854
CYP3A4 1.2292272920967654E-6 10 6.221414425388561
AOC2 1.2333313914983783E-6 11 10.81477214967528
UACA 1.260141136537581E-6 13 20.04818809632501
SPG7 1.270191062114484E-6 11 10.907454439254986
CEP135 1.3165855804822839E-6 13 20.186095551765256
MYH13 1.329492509624333E-6 14 24.799666344164596
AOC3 1.3820433606852365E-6 11 11.173071593259703
ADAMTS20 1.3878831869020567E-6 15 29.51781122435308
SUSD2 1.4353640818014243E-6 11 11.292213266422518
KIAA1683 1.4396533579176275E-6 12 15.884471414824889
VILL 1.4843670926336181E-6 11 11.397867324330026
SPAM1 1.5032371331207301E-6 10 6.854757803989651
LAMA2 1.512216995250846E-6 18 43.536440351468414
HRG 1.516941102253141E-6 10 6.883319388822297
POP1 1.5232909941826993E-6 12 16.062200766463157
SLC26A10 1.5484585843994904E-6 10 6.948040392583469
ALDH1L2 1.569630986444195E-6 11 11.573649489362206
TYRP1 1.583519953795126E-6 10 7.018508691424286
SPATC1 1.602379002183435E-6 10 7.055770026297147
GBP5 1.6592283267665155E-6 10 7.165494421548701
NAPRT1 1.6693701416050096E-6 10 7.184673211487475
SI 1.6932842561953796E-6 14 25.560907681747906
KRTAP5-5 1.7082067490146749E-6 9 2.6741863760998683
CNTLN 1.732822817311511E-6 13 21.050685327477304
LTV1 1.7578484553493425E-6 10 7.3472120508377134
CCDC144NL 1.7581127258276243E-6 9 2.764817967057911
SYDE2 1.8225120921443388E-6 12 16.62664273079929
FAM71A 1.8434359061553613E-6 10 7.49683565457701
TTLL3 1.8496345226220003E-6 11 12.090267948425879
ENPP3 1.861147619322062E-6 11 12.109797566997557
UGT1A7 1.888833154791553E-6 10 7.573403016683406
PRAM1 1.95465185179513E-6 10 7.681206364959701
PRDM7 1.995186133033903E-6 10 7.745805122640057
PCDHAC1 1.9995427490952794E-6 11 12.335537125175327
SLCO1B3 2.1173144111031075E-6 10 7.932788819914045
SLC6A20 2.1229311841971644E-6 10 7.941126820286549
TMC2 2.1380652362908025E-6 11 12.546350927498096
ODF2L 2.1575122289176895E-6 10 7.991980758972729
FAM184A 2.165718678018671E-6 12 17.16966365831214
SLC10A1 2.1863806430345553E-6 9 3.450946268795571
OR2T2 2.1944697169639677E-6 9 3.462568959961841
RNPEP 2.222810870391882E-6 10 8.085822486117253
C6orf170 2.323873197606188E-6 12 17.3914936824209
RARS2 2.328954177298233E-6 10 8.232633072149643
ITGA10 2.331401460310969E-6 12 17.401672930847376
LAMB4 2.3658871988197043E-6 13 22.030753325965463
JMJD7-PLA2G4B 2.424937809718657E-6 11 12.942608248617544
MASP2 2.446029135898115E-6 10 8.386996746328197
SIGLEC1 2.465565140375481E-6 13 22.160635307764483
OR52M1 2.465911930480838E-6 9 3.8296091424787173
ABCA5 2.4805611576186187E-6 13 22.179719685397252
SOAT2 2.522897136504158E-6 10 8.484379853224869
ZNF816 2.531671099136141E-6 10 8.495306278950025
NLRP13 2.532807575949146E-6 11 13.079585992433383
HLA-DRB1 2.536513305964968E-6 9 3.9184529877949474
CATSPERG 2.5425594204178255E-6 11 13.09168043395255
THBS4 2.576095898844058E-6 11 13.13292186854709
TPTE2 2.5822005658416486E-6 10 8.557504075833325
ZNF77 2.5952915870621384E-6 10 8.573419601772581
CGN 2.596637327852183E-6 13 22.323652753126368
LY9 2.6170992127730162E-6 10 8.599755003551449
PITRM1 2.657422905250653E-6 11 13.230745090517129
C6orf165 2.665467663404469E-6 10 8.657391201435964
DCT 2.691515154238585E-6 10 8.687997801864931
CD101 2.6984357182780085E-6 11 13.278947081036684
FUK 2.700421571306636E-6 11 13.281262402593299
TRIM6-TRIM34 2.713151106727E-6 11 13.296063551425048
CAPN9 2.7259045209606585E-6 10 8.72795578645778
PARP4 2.7431972246190743E-6 13 22.49646020428218
CCDC73 2.7823676113622783E-6 11 13.375348363269648
GCKR 2.8126487614938754E-6 10 8.826548744062091
ZNF551 2.8216122891040726E-6 10 8.836562764023
MYO3A 2.856221436541947E-6 13 22.623533303717785
COL21A1 2.876277728877003E-6 11 13.47982179999295
ECT2L 2.9734318449431615E-6 11 13.584373951432234
ZNF599 2.9864011717403157E-6 10 9.015204528917774
C6 3.0016765672705942E-6 11 13.614129017561872
C17orf66 3.0038493319266103E-6 10 9.03353915476665
TP53I3 3.0078316616861744E-6 9 4.454841678287155
MAN2B2 3.013469762789962E-6 11 13.626470065292672
DDX60L 3.0148446827899404E-6 13 22.79364011762253
C10orf68 3.029079343663274E-6 10 9.059863523838121
FAM173B 3.1370028729593224E-6 9 4.587180030480056
SEC14L5 3.161189783401057E-6 10 9.194220359602067
KIF24 3.1798380239862432E-6 12 18.37846643914404
DNAH10 3.18237079633997E-6 21 59.62677710917748
GYLTL1B 3.211488702093399E-6 10 9.24390382852771
OR10A3 3.317003816575915E-6 9 4.762779937309714
MARS 3.32403425628291E-6 11 13.935178004934174
TSPEAR 3.332664112591573E-6 10 9.360471198499996
FBN3 3.342478047193603E-6 16 36.866928835392756
FPGT-TNNI3K 3.3540495924953282E-6 11 13.963469805422495
SERPINB3 3.3673160957789213E-6 9 4.810159525908735
FANCA 3.3913009966763523E-6 12 18.581099337230846
ANKRD26 3.408646016178668E-6 13 23.180022509885042
B3GNT4 3.415376979810041E-6 9 4.854762436382268
LCMT2 3.525064738504145E-6 10 9.537118300287863
BBOX1 3.5919373897706774E-6 9 5.013397814269053
KIAA0753 3.6019181874296636E-6 11 14.187865355868755
TMEM67 3.614364463580277E-6 11 14.198721929000687
DSG4 3.6148518645607805E-6 11 14.199146315554767
HFM1 3.631949084277642E-6 12 18.796864200436296
SLFNL1 3.7000214119902366E-6 9 5.106705098834383
CCDC27 3.726658976301309E-6 10 9.71214939949509
FUT2 3.7862864227086364E-6 9 5.1792409506477135
PLA2G4B 3.7970710383985936E-6 10 9.771059944614247
KRT17 3.908218383934041E-6 9 5.278997123452364
RSPH6A 3.9781397356031695E-6 10 9.917674230704748
FAN1 4.0162252682077504E-6 11 14.530529326054292
PDHA2 4.059518658759834E-6 9 5.3985399526510385
NBPF3 4.0699605660878436E-6 10 9.989492228889851
ACSM2A 4.076139988556644E-6 10 9.994267135046972
ZNF135 4.110728961857333E-6 10 10.02086146555981
PKD1L1 4.201821393612728E-6 16 37.587046090637415
DOK7 4.20553908874722E-6 9 5.509759105881294
HMMR 4.211949413151334E-6 10 10.097419935663355
CCDC84 4.269915516569079E-6 9 5.557571328442366
NOC2L 4.272511976570935E-6 10 10.142351760539704
NEBL 4.334339758151583E-6 11 14.770437192159708
PRAMEF2 4.369327921324456E-6 9 5.630006714775769
DNAH5 4.398234903838696E-6 22 65.22803388990654
TCHP 4.4460912630084465E-6 10 10.267687559865674
ACOT8 4.448064451218811E-6 9 5.686216823997
CCDC81 4.504155418268931E-6 10 10.30852382460581
OTUD7A 4.5315305539976675E-6 10 10.327594378649646
ANKRD36 4.551814444832983E-6 11 14.924517945937986
ADAM29 4.614833237273406E-6 10 10.384925360807225
ZNF229 4.757245225804897E-6 10 10.480581085558228
MEF2A 4.9109890836493596E-6 9 5.9978185176954675
PNKP 4.9197688957042065E-6 9 6.0034401874904555
POTEH 4.923524966568495E-6 9 6.005842117524023
AGBL1 4.926601061137279E-6 11 15.173542257450542
OTOL1 4.966057549518641E-6 9 6.032913690557859
THBS3 4.990564245201995E-6 11 15.214141278841343
ATXN3 5.027958799811583E-6 9 6.071901780286955
USP29 5.0314560725798795E-6 10 10.65695736851006
KRT6C 5.078916221862091E-6 9 6.103638445866968
PDE6B 5.127792079783461E-6 10 10.716648136257184
ZNF790 5.173886891785578E-6 10 10.744813414042916
TRIM59 5.180003604573457E-6 9 6.165664830486175
ZNF267 5.183768086217489E-6 10 10.750818445034671
ACADL 5.1986699781197315E-6 9 6.176985853903835
MYH7B 5.200111184735956E-6 13 24.509327054764533
SNAPC4 5.295030759186434E-6 12 19.983390543019862
DIAPH3 5.3428190659156E-6 11 15.428800636983496
ZNF589 5.357886471706635E-6 9 6.271929493041258
ZRANB3 5.3889742461241525E-6 11 15.455872492697587
PAMR1 5.604050697414788E-6 10 10.99617341379528
ZNF577 5.692953146487662E-6 9 6.462842872754456
C6orf211 5.7523449154799496E-6 9 6.49550695081526
ULK4 5.8128919929858596E-6 11 15.69419549720552
LDLR 5.83768125141272E-6 10 11.124721492739974
ZNF117 5.9009804579193785E-6 9 6.575797374613945
NSUN4 5.932665706434847E-6 9 6.592651530768494
ATP7B 5.962043608680186E-6 11 15.773932530820506
MYOM3 6.018244141866883E-6 12 20.38632840033498
TRIM4 6.164696824561378E-6 9 6.713398516043345
WDR90 6.219995061566004E-6 12 20.490105960721863
RAD50 6.230668760002626E-6 12 20.49550218633616
SEMA3G 6.2976637144714545E-6 10 11.363428280470636
CR2 6.317435357611518E-6 11 15.956161004844862
ABCC2 6.321441950579313E-6 12 20.541023627578348
CHAC2 6.358602599358727E-6 8 2.228002056152161
SLFN13 6.424693255108202E-6 10 11.426280296639217
PTX4 6.45401731142094E-6 9 6.857745532205234
SLC22A25 6.455941583325328E-6 9 6.858683762071433
MAMDC4 6.4658768000433485E-6 11 16.02925790100194
DNAJC28 6.574679986399425E-6 9 6.916043319146569
CNGB3 6.6775141048806326E-6 10 11.54775617292568
ZNF534 6.708432567166266E-6 9 6.979428064272356
NDUFV3 6.855000345956184E-6 9 7.047450722655434
RIPK3 6.895234870307036E-6 9 7.065869374418467
ZNF155 6.902221668677073E-6 9 7.069056851539564
PIGZ 6.902605293329868E-6 9 7.069231773125546
WDR67 6.97808444185952E-6 11 16.269194697227118
PLA2G4F 7.018796892095369E-6 10 11.704636514330282
PIGW 7.143166341061151E-6 9 7.177049479870197
ZNF439 7.160094093864471E-6 9 7.18449907101668
ZNF846 7.170620535087427E-6 9 7.189122687245175
SLC22A14 7.208433347607038E-6 9 7.205675723308293
ZNF701 7.211656481103059E-6 9 7.20708267223898
TIMELESS 7.2609387368638865E-6 12 20.977118804389445
TEX14 7.286731059932464E-6 12 20.98827883810555
POLN 7.301455457421808E-6 10 11.828897806741338
GNRH2 7.343496204534404E-6 8 2.6812331340666415
KIAA0556 7.452647213144586E-6 12 21.05913798472441
C2orf71 7.467005727890869E-6 11 16.482328639443146
CCDC7 7.484966297782986E-6 9 7.324155420943365
C3orf20 7.5122345135988286E-6 10 11.918467605649965
CAPS2 7.579426564810672E-6 9 7.363625806299441
ALPK2 7.59781569359763E-6 13 25.702721316644517
FASTKD1 7.609048876643249E-6 10 11.958769478192563
PLEKHG4B 7.610773395435655E-6 11 16.542349905723814
RP1 7.687621649370916E-6 13 25.739704173276106
ATP12A 7.707884378860396E-6 10 11.999387182598017
ZNF554 7.713121439948174E-6 9 7.418657662362808
RSC1A1 7.791422091094648E-6 9 7.450446768424546
TNNI3K 7.794231097912796E-6 10 12.03444844891455
PIF1 7.939096945510769E-6 9 7.509540925291909
OTOF 8.111050900525398E-6 13 25.908449819470576
OTOP2 8.19115695955218E-6 9 7.607911787057389
LGALS3BP 8.21467907386884E-6 9 7.6169367768031995
ZNF560 8.284363433943397E-6 10 12.226389649242881
UPK3A 8.303370505958985E-6 8 3.0678679266346256
USP6 8.395459006635628E-6 12 21.434049746503085
ERAP1 8.40666115813999E-6 10 12.27251202211306
FMN2 8.418707963679168E-6 12 21.442753306244477
ALS2CR11 8.460424914267763E-6 11 16.875443318165807
SPAG8 8.530162392227701E-6 9 7.735545125126093
UNC45A 8.584125401508934E-6 10 12.338259898182674
ACOT12 8.622651831858368E-6 9 7.769486510546712
BLM 8.638623032155751E-6 11 16.94104507746695
TTF2 8.67025747618778E-6 11 16.952549381114277
KIF27 8.76026228523192E-6 12 21.567919916130194
OR6C3 8.79812359453538E-6 8 3.25002424778529
ZP4 8.853107758340594E-6 9 7.852499424381105
CHD1L 8.896928267777595E-6 10 12.450906511498228
SLC27A6 8.942447875217882E-6 9 7.884100898675181
DDX58 9.044362128880202E-6 10 12.502634084574819
OR2G6 9.13060532186252E-6 8 3.366768856580312
FBXW8 9.134524530993853E-6 9 7.950986714426945
CTC1 9.171824665353636E-6 11 17.12954673159836
SAMD3 9.193175683732985E-6 9 7.971130398873275
PYROXD2 9.226508003300161E-6 9 7.982521159102382
OR52K1 9.25300809956781E-6 8 3.4086805946982666
SKIV2L 9.262751485644087E-6 11 17.160594560740535
PMS1 9.590168800765994E-6 10 12.687056424883817
TTC16 9.872285594903178E-6 10 12.778305998952174
SGK223 9.925878220273804E-6 11 17.378212446501035
DNAJB7 9.957001113686291E-6 8 3.6394638783440163
AVIL 1.0196249448083695E-5 10 12.879928022474141
LAPTM4B 1.0300949600067368E-5 8 3.746346942216107
C12orf42 1.0457238460438375E-5 8 3.79374015642839
OR4M2 1.0666182638232208E-5 8 3.856005965606835
ZNF169 1.0704204476213528E-5 9 8.450072463176017
OR5H6 1.0827910606633537E-5 8 3.903369459669226
KIF2B 1.0832753392412716E-5 9 8.487643982940057
CHPF2 1.0881935167652627E-5 10 13.084767948234301
PPFIBP2 1.0890716879784761E-5 10 13.08730680081111
ZNF596 1.0926561753889813E-5 9 8.514781406378157
WDR63 1.0991650263370558E-5 10 13.116341225908293
GBP7 1.1127803073672529E-5 9 8.572220068096048
PLEKHG6 1.1255691350382768E-5 10 13.191052041836056
CD109 1.1257910734522776E-5 11 17.774539766516472
PGBD3 1.126316944050867E-5 9 8.610275165393478
PLEKHG4 1.1317029813594536E-5 11 17.791024115770007
ZNF780B 1.1333519874796113E-5 10 13.212739528309726
SEMG2 1.1352507064641874E-5 9 8.635140645700876
ZNF611 1.1379081447117955E-5 9 8.642499384656116
LILRB1 1.1400229582295717E-5 9 8.64834326657412
ZNF613 1.145332450926976E-5 9 8.662967391552579
WDR35 1.1455687680462774E-5 11 17.82935111655088
TRIM6 1.1478467734386893E-5 9 8.669869042745006
KBTBD3 1.1497290188613468E-5 9 8.675025796062807
RAPGEF3 1.159435078951122E-5 10 13.28435121835658
ZNF675 1.1933090812674801E-5 9 8.792118151175531
TGM5 1.1995491626357487E-5 9 8.808533281291897
THAP9 1.2006581073351341E-5 10 13.394308730637508
C5orf34 1.2044026969429264E-5 9 8.821242036515027
LIPE 1.2168500908853253E-5 10 13.436469517700493
DHDH 1.2202499937641669E-5 8 4.279516509045681
FAM194A 1.2259015185256385E-5 9 8.87692668582283
MFI2 1.2379465552193597E-5 9 8.907699547171488
ECM2 1.261312913908674E-5 9 8.966551738966514
NOX3 1.262839749547854E-5 9 8.970359301741743
ATP2A1 1.2668583722571418E-5 10 13.563226026824198
DCLRE1A 1.2692500299952565E-5 10 13.569162133813323
SEMG1 1.2792119197472893E-5 9 9.010900657641695
COL7A1 1.3155147705364694E-5 16 41.17904512279458
ZNF749 1.3160895635845117E-5 9 9.100349574274425
TMEM206 1.3206573271565208E-5 8 4.528386882858755
CAPN2 1.3306677791151254E-5 9 9.135020484768631
DIS3 1.3308294800000556E-5 10 13.718270121816433
SLC5A9 1.3316349242254012E-5 9 9.137307162039678
FGL1 1.3909875632641467E-5 8 4.691683589497709
CCDC122 1.3963301864219927E-5 8 4.703748928082124
LMF2 1.3966678439143889E-5 9 9.287377116718424
RARS 1.3982089062444275E-5 9 9.290847908210713
MYBPC2 1.4001454553941987E-5 10 13.878071200635615
FAM161B 1.4093668364072377E-5 9 9.315864342511798
SIGLEC11 1.4426568032596153E-5 9 9.389341276630383
AXDND1 1.4563784325117292E-5 10 14.002002326869697
BHMT2 1.4592025869333058E-5 8 4.842365180930105
DZANK1 1.4611748819011335E-5 9 9.429483511231432
SERPINB4 1.4702459156609324E-5 8 4.866094617045775
CCDC15 1.4709739815476072E-5 10 14.033387190825591
TTC3 1.4788330161368973E-5 13 27.798759371496278
HEATR4 1.4972931251136355E-5 10 14.089202260146006
MIS18BP1 1.4980530764048442E-5 10 14.090799279256485
SPOCD1 1.5098763490380976E-5 10 14.115541786020724
LRIF1 1.510172968697317E-5 9 9.533292823752554
MYO1C 1.5128407979003892E-5 10 14.121715095136064
OAS2 1.5143807192723985E-5 9 9.54204992569693
AMHR2 1.5175980900463706E-5 9 9.548729465854276
SERPINB12 1.53173720416732E-5 8 4.9950494086126636
SLC9A4 1.5358074982670922E-5 9 9.586268922516906
FCRL3 1.5382436795456707E-5 9 9.591257424412547
MTERFD3 1.5389906996077657E-5 8 5.009918291821307
LAMA4 1.560827713935355E-5 12 23.385731196370827
ZNF607 1.6239485679681824E-5 9 9.76190315647403
ZNF785 1.6288832661252743E-5 8 5.188585247476036
AGPHD1 1.638733065694246E-5 8 5.2075597157173465
C5orf45 1.642194824957897E-5 8 5.2142013098254285
SLC36A2 1.6750040767346175E-5 8 5.276461586473366
CHRNA5 1.6759053688731087E-5 8 5.27815465698515
CPO 1.6798816279450958E-5 8 5.285613176731614
SRRM5 1.6933241681690423E-5 8 5.310698112777381
CUL7 1.7077216083598672E-5 12 23.668813882059332
IGSF22 1.715235027858912E-5 10 14.516896333104377
CD1C 1.73199571773118E-5 8 5.381767275157463
MSH3 1.7525518905141443E-5 10 14.584635816788168
SNAPC1 1.7736279086938243E-5 8 5.456525138020724
ZNF433 1.796694391655675E-5 9 10.080060322473646
GPSM2 1.8120157939119932E-5 9 10.106785575320412
MYH6 1.814950797552176E-5 12 23.860480936608653
PCNT 1.8272324009267486E-5 17 46.796042927251264
FAM129C 1.8327845726161187E-5 9 10.142654197571193
PLA2G7 1.877087566452448E-5 8 5.634961002412829
KNTC1 1.890941952545641E-5 13 28.572441525665226
KIAA0408 1.8933700826574636E-5 9 10.245011569381619
LENG9 1.9038411026751747E-5 8 5.679502317563122
ALLC 1.9058675794443175E-5 8 5.68285060738767
APOL1 1.9105403461466223E-5 8 5.690557737329108
PCDHB4 1.924833140823315E-5 9 10.296882600575337
ZNF33A 1.9331729543350862E-5 9 10.310489756190558
MARCH10 1.9468070791715088E-5 9 10.332609131410443
CNGB1 1.9659608505433473E-5 10 14.946290260469894
PCDHA10 1.9691763517810674E-5 9 10.368566600131068
MIIP 1.973202982176807E-5 8 5.792128597564604
TPH1 1.983115548575415E-5 8 5.807899960521418
SYTL2 1.9946871181626992E-5 10 14.991945859190732
IQUB 2.0056626111041332E-5 9 10.426348989847853
TRIM65 2.0217789613759177E-5 8 5.868670929582973
PCOLCE2 2.0246025715700323E-5 8 5.873063428224663
KRT36 2.058211795072497E-5 8 5.924881635951122
ZNF793 2.0779070828901814E-5 8 5.9548557565776115
FMN1 2.0950857000714268E-5 10 15.14650311732028
ALG10B 2.101630636748708E-5 8 5.9905855171938045
KIAA1755 2.1312526212924815E-5 10 15.200371250703775
RTKN2 2.1371068282378693E-5 9 10.626137440778859
LILRA1 2.1701798482573373E-5 8 6.091604248662086
FCRL2 2.1838279877599198E-5 8 6.111335743636036
MMRN1 2.1930574390771117E-5 10 15.290343656951352
EFCAB6 2.1954536459986697E-5 11 19.876647875576673
KIF15 2.1986150155128785E-5 11 19.88117667311885
HK3 2.2359203162507143E-5 9 10.768397291802017
APLF 2.250272479358095E-5 8 6.205668051288672
CCDC33 2.2679151441194973E-5 9 10.813114966799144
ASB14 2.2726436479648258E-5 8 6.236803015243703
CPNE1 2.2868862487841856E-5 8 6.256465817681818
SEMA4F 2.289487115890256E-5 9 10.842910453726876
ZNF493 2.2992496344681202E-5 9 10.85630241599253
SPAG17 2.3084645714247108E-5 13 29.200359966984188
TARBP1 2.3377463021850485E-5 11 20.07429705368914
MYBPH 2.38657686526962E-5 8 6.390759740688562
ATP8B3 2.4079320094636975E-5 10 15.584531468029091
MACC1 2.4090440751890146E-5 9 11.003117485224521
KIAA1919 2.429222604831186E-5 8 6.446503202107564
AP4B1 2.4470462957443E-5 9 11.05237885592639
CCDC110 2.4891339531485046E-5 9 11.10605111242518
MSS51 2.49727028522668E-5 8 6.533455017075449
KRT82 2.5098791017884873E-5 8 6.549306154685391
ZNF839 2.5120936306873956E-5 9 11.134949122956112
HARS2 2.5387648856647583E-5 8 6.585321698781506
PIGN 2.5404430391804166E-5 9 11.170268653642873
SLC22A9 2.5441803363235645E-5 8 6.592028188193044
EFCAB5 2.5553114874961662E-5 11 20.354369893367945
TDO2 2.5555001205702837E-5 8 6.6060006148852946
TMC3 2.558447790682483E-5 10 15.775363281705513
APBA3 2.574845290002023E-5 8 6.629736421680891
OASL 2.6123638257239423E-5 8 6.675266230717692
CDC42BPG 2.633818503575798E-5 11 20.44961072831439
HSPA6 2.646449264741903E-5 8 6.716066546589783
CLTCL1 2.651982428173438E-5 11 20.471241745494332
ABCA4 2.6732012630841103E-5 13 29.662058353184733
TSEN54 2.6969518172048766E-5 8 6.775562161418829
USP40 2.7000415353668515E-5 10 15.944900224995983
BANK1 2.7352272088624423E-5 9 11.40278301956371
FRMPD1 2.74374331108404E-5 11 20.578301482697874
CTU2 2.8070392541977622E-5 8 6.901482180801773
CEP164 2.8201861833684584E-5 11 20.664790239757814
CCDC17 2.832427613153398E-5 8 6.929820665754279
ASB16 2.8445068315519887E-5 8 6.943214434764159
C11orf40 2.8679476371111707E-5 7 2.386177534576384
ZNF383 2.8686185912534593E-5 8 6.969780975032753
KRT75 2.889754547180441E-5 8 6.992885732461724
FAM154A 2.9151770618203926E-5 8 7.020453503177879
TMBIM4 2.9493095736969242E-5 7 2.4742233723518754
KRT24 2.950878505192337E-5 8 7.0587644221582035
USP44 2.9983329800236936E-5 9 11.691843305720129
HTR2B 3.0023303899498106E-5 8 7.11316941714035
MARCO 3.0400734951985752E-5 8 7.152489236505067
ZNF329 3.049795326871433E-5 8 7.162538138715705
IFNA10 3.086186846918847E-5 7 2.6170044949231506
PXDNL 3.101963650074308E-5 11 20.964521913875366
FAM179A 3.1164679651683086E-5 9 11.813469856977337
GPR113 3.153540637151945E-5 9 11.850689250797933
CRP 3.1611999280790025E-5 7 2.6925898949346374
CD163L1 3.1957922283922396E-5 11 21.058312660473177
GJB2 3.235548293299745E-5 7 2.765756091843272
GPLD1 3.24181068864998E-5 9 11.93757635176793
IQGAP2 3.256952591467545E-5 11 21.117977358774503
NKAPL 3.285007787803852E-5 8 7.3963709876379
AFM 3.323861036534273E-5 8 7.433378034362205
KIAA0141 3.336879451891839E-5 8 7.445681161014646
C19orf44 3.351110686028486E-5 8 7.459075675794608
TPSD1 3.392189899905929E-5 7 2.91455574643678
PADI3 3.396741591831617E-5 8 7.501643324670264
LMF1 3.4300618509164546E-5 8 7.5323670667966685
TSTD2 3.430168411499594E-5 8 7.532464844010997
ZCCHC4 3.434505928080984E-5 8 7.53644226023472
TACC2 3.472487482130701E-5 14 35.06826076238399
APPL2 3.514467502377651E-5 8 7.608879152698984
MCMDC2 3.515597094207641E-5 8 7.6098905979137506
KRTAP5-1 3.516538567742059E-5 7 3.0278661497039234
TPO 3.550178476179065E-5 9 12.223565990532336
ACSF3 3.592478484899122E-5 8 7.67797794803354
PDCD1LG2 3.608490866561437E-5 7 3.1091081073326805
KRT9 3.608617002741022E-5 8 7.692085326213487
POLR2E 3.6348668853718374E-5 7 3.1320300712306777
ZNF835 3.655725671445145E-5 8 7.732907040484065
CREG2 3.6673723276725336E-5 7 3.1600510703748403
COASY 3.667761505970061E-5 8 7.743252253658357
ZNF266 3.720974280201065E-5 8 7.7885873126346405
SLFN11 3.729439426583583E-5 9 12.378606643850178
OR6C76 3.742194580654652E-5 7 3.2236183573648884
PIK3C3 3.743184209818482E-5 9 12.39018498575339
ACADVL 3.743859885700779E-5 8 7.807885862714782
HTT 3.7560633544459014E-5 15 39.8981988289017
DMGDH 3.7641494195724844E-5 9 12.407764051643403
CCDC60 3.784612731494274E-5 8 7.8419609144225495
CMTM1 3.807628251390114E-5 7 3.2781761335604656
ERCC3 3.816106903084708E-5 9 12.450911224679947
FAM198B 3.843381918663797E-5 8 7.890459528582743
CLEC4A 3.854127305451561E-5 7 3.316379590509876
C5orf54 3.857650812365918E-5 8 7.902122881600832
CCDC77 3.884205421998434E-5 8 7.923714152246422
GNPTAB 3.910414225901329E-5 10 17.110614406918373
EPN3 3.9328873276504434E-5 8 7.962916291062307
ZNF471 3.94233495004772E-5 8 7.97046794158683
USH1C 3.957128749112571E-5 9 12.565123809456445
CEMP1 3.9719338497373635E-5 7 3.411143036775007
ZNF440 3.978072623569275E-5 8 7.9988709119483845
MYO7A 3.98507763858831E-5 12 26.33587712911465
OR4Q3 3.996375969442616E-5 7 3.4304518769522234
FAM57B 4.0170271990724306E-5 7 3.44667416664048
OR2T27 4.061722808760734E-5 7 3.481500482774254
OR2T11 4.065285088304883E-5 7 3.484259661663103
COL24A1 4.107129397968749E-5 11 21.847959371918055
MMP19 4.116949238329167E-5 8 8.106873994934176
CNGA4 4.1326653151464605E-5 8 8.118866054925038
LRRC43 4.1525410380342074E-5 8 8.13396697105689
ZNF546 4.192255042209065E-5 9 12.746792270171717
OR5AK2 4.220893949229126E-5 7 3.6024859161119447
ERAP2 4.229370424583528E-5 9 12.774534667202868
SNX19 4.263948528182776E-5 9 12.80016235636318
ADAMTS7 4.2648217064393175E-5 11 21.966541227351897
MFSD3 4.2788147970981494E-5 7 3.645382322725303
HS3ST6 4.279830201983964E-5 7 3.6461291457360097
TAS2R46 4.3042728902482404E-5 7 3.664053302183338
DLGAP5 4.305211255517283E-5 9 12.830473793041858
MC1R 4.353998939819971E-5 7 3.7002060395241045
STX10 4.358652005609599E-5 7 3.703567845975315
TNFRSF13B 4.3852911652212827E-5 7 3.722745628628547
CEACAM4 4.406420445304303E-5 7 3.737874135304806
ELP2 4.41753017230582E-5 9 12.911534002267064
SRRD 4.46654982059749E-5 7 3.7805329170755844
EPHA10 4.473963880014723E-5 9 12.951487412005429
MYOC 4.485245353660704E-5 8 8.376546695587376
CLCNKA 4.497031314902088E-5 8 8.384806375217345
ERV3-1 4.511860119262615E-5 8 8.395167803011649
ZNF600 4.5481067955746675E-5 8 8.420352019048774
CFHR5 4.5603364148707245E-5 8 8.428803906214412
DYTN 4.573582355875775E-5 8 8.437932642849358
ZNF233 4.5844706245607416E-5 8 8.445416761026884
PAPSS2 4.6737836490935285E-5 8 8.506144083965612
CD38 4.7381026142233824E-5 7 3.9662953002375545
NTHL1 4.7405907159691534E-5 7 3.9679476619534135
ENPEP 4.788343653968721E-5 9 13.165228114860954
CMYA5 4.789097018062035E-5 17 49.82866089048184
WDR5B 4.7904119644320886E-5 7 4.000852937683617
FSCN3 4.812351628257995E-5 8 8.598102170829256
CORIN 4.8425699522563326E-5 9 13.200671308058684
ACOX2 4.898905608715213E-5 8 8.654208136572247
ZNF180 4.931213118838193E-5 8 8.674896803282778
ADAM28 4.9569177093706134E-5 8 8.691260589769266
LINS 4.96224327428525E-5 8 8.694640282308198
CARD14 4.967361096483324E-5 9 13.280751924668545
DDX59 4.998615186543063E-5 8 8.717625985452262
SLC10A2 5.0119439762531273E-5 7 4.143140234471772
ZNF429 5.0364842033780966E-5 8 8.741380768709572
FANCC 5.0629564895689476E-5 8 8.757880691779395
GBP1 5.092871459537191E-5 8 8.776422898282846
C11orf65 5.1115202536328205E-5 7 4.205059755813653
KIAA0020 5.1905234398733596E-5 8 8.836201368035171
TMPRSS9 5.1947467438433564E-5 9 13.421628464631986
ERCC6 5.2428091478834416E-5 11 22.61634946985641
C2orf16 5.269186892658787E-5 12 27.215012452546933
TMCO4 5.297816101618032E-5 8 8.900598432923495
CCDC147 5.365902623120758E-5 9 13.523658262359827
TIGD7 5.4051944595033805E-5 8 8.963754268328913
ANKAR 5.406398824779146E-5 10 18.130189897662913
OR2T1 5.4381110884592476E-5 7 4.39999630527785
ZNF684 5.452615825667349E-5 7 4.408380121898235
KIAA0319 5.4635779266529426E-5 9 13.5804358980952
NAALADL1 5.600844176366899E-5 8 9.075667827704155
LGALS8 5.621159018715809E-5 7 4.50419610920997
ACSM3 5.637186404362386E-5 8 9.096024750246372
MYO7B 5.638286285582224E-5 12 27.428107605848695
C18orf54 5.64087844239732E-5 7 4.515218276992468
ZNF480 5.649535429713258E-5 8 9.102912136042466
C11orf49 5.6658695963823354E-5 7 4.529131851682269
EDEM1 5.678982454958802E-5 8 9.119274979663082
PRR25 5.692225901845502E-5 7 4.543739130797166
CD1A 5.6960131827129186E-5 7 4.545832570956608
FAM200A 5.719088619247343E-5 7 4.558557646931374
ZNF547 5.7685714800812644E-5 7 4.58567302863824
ZNF799 5.8813234716542095E-5 8 9.229466690229286
TOR3A 5.9289239994311195E-5 7 4.6719709579321504
PCDHB8 5.954164483217479E-5 8 9.268209030599639
CCDC74B 5.988786162920036E-5 7 4.703590384457415
OR8K3 6.002896262978568E-5 7 4.710997362941564
HAO1 6.014399283205953E-5 7 4.7170229065999605
ELMO3 6.0965302562117426E-5 8 9.342580223202086
AGL 6.099041157769084E-5 11 23.09247787240234
ABCG2 6.106432946381915E-5 8 9.347688557983965
MUC21 6.116342142940768E-5 7 4.769924761489107
HPR 6.170144506021836E-5 7 4.797490393977762
PABPC1 6.18894484315649E-5 8 9.38993331143595
SERPINA3 6.193634603465511E-5 7 4.809450246363231
PRB4 6.19407632635851E-5 7 4.809674712387017
FAM188B 6.195131819887108E-5 8 9.393078210034016
ALOX15 6.277451287850597E-5 8 9.434625663147202
TGM4 6.347825320199833E-5 8 9.469714446970393
AVEN 6.351982937922082E-5 7 4.888908063396299
DMRTA2 6.417880463540027E-5 7 4.921392796919642
TTC22 6.450089111283261E-5 7 4.937149167405462
ZNF221 6.487634793088081E-5 8 9.538284592710522
SERPINI2 6.522085274391044E-5 7 4.972086847987349
SH3RF2 6.536099364168934E-5 8 9.561709830299543
WHAMM 6.630196673304573E-5 8 9.60669966950773
ADAM20 6.689186595460892E-5 8 9.634579513390058
DUSP27 6.719605046208449E-5 9 14.231727175379008
IFT74 6.733925983539491E-5 8 9.65556081522826
CRYZ 6.764247990889425E-5 7 5.086834538238012
POLA2 6.813089816285256E-5 8 9.692346801451759
NAT10 6.875356231092E-5 9 14.303849011445795
SLC2A8 6.876845260711322E-5 7 5.13879620040616
DZIP1L 6.891058616904564E-5 8 9.728162061764843
P2RY11 6.92895619283429E-5 7 5.162557168330782
ATP1A4 6.929693739975346E-5 9 14.328626588169673
ABCC3 6.940930790799931E-5 10 18.916593570416254
MYO1H 6.969936740419749E-5 9 14.346852252326705
ZNF474 6.97483367563455E-5 7 5.183328436931073
ZNF114 7.031912854306401E-5 7 5.208981435291636
ABCB5 7.09131917314898E-5 10 18.98406174222437
PROZ 7.190026744464461E-5 7 5.278969637520517
ZNF43 7.191050602255431E-5 8 9.862285011687844
SLC27A3 7.198429886737999E-5 8 9.865513247802763
GOT1L1 7.214872330937557E-5 7 5.289827281868275
UGGT2 7.265560732672431E-5 10 19.06046450246904
C9orf173 7.312208573704722E-5 7 5.332006559294389
ZNF506 7.322655970299746E-5 7 5.336500383672256
XRCC1 7.34694199619493E-5 8 9.929789209338947
CLYBL 7.367199059179927E-5 7 5.355588405308981
C16orf89 7.382802279479055E-5 7 5.3622475620975685
GNA14 7.390899068933535E-5 7 5.365697573445335
SPZ1 7.421197332969456E-5 7 5.378574103754152
LRRC23 7.434503510224581E-5 7 5.384212523493891
ITGAM 7.471467691892603E-5 9 14.565557505273482
ACSM2B 7.52741731094397E-5 8 10.006172439340343
ACADSB 7.578483492352069E-5 7 5.4445859451270735
ZNF234 7.595185969290912E-5 8 10.034382430011041
SYT15 7.729030892579879E-5 7 5.5064987806234935
RGS11 7.847260492351916E-5 7 5.554281315861745
YY1AP1 7.893268070764083E-5 8 10.155548201786186
ABHD1 7.899250061356395E-5 7 5.575065478322079
TAS1R1 7.956136211816535E-5 8 10.180518241805459
RNF175 7.981048216199457E-5 7 5.60749108010513
FSD2 7.981332239807542E-5 8 10.19047029256588
MMACHC 8.05410173692293E-5 7 5.636170530124101
DPP4 8.139447300176113E-5 8 10.252215179530477
MAP3K10 8.148000555774731E-5 8 10.25552099561623
ZNF235 8.195272738351937E-5 8 10.273729244465049
TACR3 8.231607004500535E-5 7 5.704785995336767
QPCT 8.237466847908783E-5 7 5.707025837847079
LIPH 8.307866556798418E-5 7 5.733811276170208
PHKB 8.319477285644584E-5 9 14.903941478564771
BGLAP 8.329038096820041E-5 6 1.1589549706637048
MPG 8.357123490183102E-5 7 5.752417773834587
TFB1M 8.362717634546451E-5 7 5.75452398890128
FCRL6 8.489740161645825E-5 7 5.80197300244771
XIRP1 8.493097760030282E-5 11 24.13468638538823
SETD6 8.50931701280886E-5 7 5.809222701496887
MMP10 8.572726320927813E-5 7 5.832590465183694
SEPT10 8.615159768611289E-5 7 5.8481318218302185
ITGAD 8.627062229862521E-5 9 15.018211788724642
SLC4A1AP 8.630595968550334E-5 8 10.436633592076229
ZNF25 8.647554172558617E-5 7 5.859944919203434
DIS3L 8.664061979973126E-5 9 15.031682131260272
PDIA2 8.695876985867603E-5 7 5.877484565993143
C9orf50 8.700978591554181E-5 7 5.879330596136808
GPR151 8.70535578187682E-5 7 5.880913632110227
TMPRSS6 8.739625455393913E-5 8 10.476147219870935
PCDHGA7 8.747519810302579E-5 8 10.478989066271296
FOCAD 8.752450926464164E-5 11 24.229364499112478
CYP4F3 8.860798108954499E-5 7 5.936620270890044
TRPM8 8.903913847048594E-5 9 15.117633219473253
PARK2 8.943392952762034E-5 7 5.965823934401078
FAM111B 8.947489357429834E-5 8 10.550132504800327
PRICKLE4 8.996033002331061E-5 7 5.9842958875414025
TUBB1 9.029241406346328E-5 7 5.995893554172951
CYP2D6 9.078155185908761E-5 7 6.0128987036401975
ZNF682 9.090756466633793E-5 7 6.017264768325639
SLC2A11 9.098873722180107E-5 7 6.020074014158968
ZNF555 9.177339393884069E-5 8 10.629968395060038
OTOS 9.187174352225151E-5 6 1.467605293609809
NUDT12 9.206620669090942E-5 7 6.057127847554247
SCN10A 9.207756722948562E-5 11 24.38898502884671
INVS 9.299466670614117E-5 9 15.254445537495092
MGAM 9.31990925652868E-5 11 24.427091504320572
TLR5 9.345306354519042E-5 8 10.68705547609659
ZNF208 9.402232358999933E-5 9 15.289037637087455
FCRL5 9.416690253560514E-5 8 10.711006766615098
INADL 9.422200299020144E-5 11 24.461449594224
ZNF585B 9.495637401138945E-5 8 10.737285227135729
FTCD 9.51372419355857E-5 7 6.160407658767582
FAM175A 9.57264587516826E-5 7 6.179841537451313
SLC7A13 9.626300867854883E-5 7 6.197434558654546
SLC4A9 9.73876703930909E-5 8 10.816862477012451
AHSA2 9.805386664358599E-5 6 1.6725863220812855
SLC2A7 9.816583258761842E-5 7 6.259045644908948
PPL 9.847928976677645E-5 11 24.600549122616293
CHIT1 9.850214447178528E-5 7 6.2698107075746075
ZNF277 9.855403615326244E-5 7 6.271468443512035
PDZD3 9.876540347271149E-5 7 6.2782117958088115
PPP1R36 9.896700779334263E-5 7 6.28463024237479
CYP2A6 9.90816414222078E-5 7 6.288273988245139
DYRK4 9.91511542912765E-5 7 6.29048147263456
OLFML1 9.926024373924163E-5 7 6.293942652149762
DFNA5 9.932878116237149E-5 7 6.296115255967407
STON1-GTF2A1L 9.934232824471015E-5 9 15.462278919797782
ATP9B 9.948746293534937E-5 9 15.466874050800698
DPH1 1.0028874761996835E-4 7 6.3263891960725545
AMZ1 1.0040280215832905E-4 7 6.32996679770779
GRAMD1C 1.0152049460155874E-4 8 10.947679687849389
CHRND 1.0185924306200671E-4 7 6.375297742316079
SLC15A3 1.0277060117537758E-4 7 6.403334789099616
KCNU1 1.0311877425213636E-4 9 15.579714821168373
GP5 1.0323751531506097E-4 7 6.417602787172276
ZNF222 1.046215992645221E-4 7 6.459521678070111
LRIT2 1.0506703093689583E-4 7 6.472894321600775
IFI44 1.0521327417826403E-4 7 6.477272443077444
DCST2 1.0521512992296396E-4 8 11.060195162463792
ANGPTL3 1.0737937265953705E-4 7 6.541416440354046
ENGASE 1.0785978049202017E-4 8 11.138334445605764
LILRA4 1.079414594481594E-4 7 6.557849935502014
GSDMC 1.081993745203995E-4 7 6.5653618720381335
AMDHD2 1.0837704329062176E-4 7 6.570526177550004
AADACL2 1.0843804253313817E-4 7 6.57229729314659
SPNS3 1.0863450831466848E-4 7 6.577994921738879
QRFPR 1.0893440565925885E-4 7 6.586672292737911
BCAS1 1.0920183494599945E-4 7 6.594390094108728
FUCA1 1.095737917939915E-4 7 6.605093116084374
GALNTL5 1.0984478695279866E-4 7 6.612868124573124
ZNF662 1.0987234680359328E-4 7 6.613657757992267
SIAE 1.109916528750246E-4 7 6.645561415515664
PRSS36 1.1113934648023347E-4 8 11.23261429489769
ZSCAN30 1.112971942504843E-4 7 6.6542143968915415
TMEM52 1.1137662473498102E-4 6 2.0735927885973333
ZNF695 1.1199371034443443E-4 7 6.673851385506471
CASC1 1.1200634358979497E-4 8 11.25707363057312
DHX34 1.1284227615883509E-4 9 15.863345190288957
SLC22A1 1.1322670328861147E-4 7 6.708315803919233
CPVL 1.1337464754500259E-4 7 6.712425878973608
EMR1 1.1359976694983477E-4 8 11.301536900875828
C9orf3 1.138395754397241E-4 7 6.725307333522649
EIF2A 1.1399498020415753E-4 7 6.729601304912901
KRTAP9-2 1.1450474662971042E-4 6 2.160778423480945
UGT1A5 1.1472108823281387E-4 7 6.749587059768867
CUTA 1.1578181838254387E-4 6 2.1956897238110256
LTK 1.162787471636585E-4 8 11.374904713700754
ATG4C 1.1628883862781325E-4 7 6.792310673168949
CYP2B6 1.170012521331738E-4 7 6.811535070343265
VPS13C 1.1826301460422763E-4 16 48.091102950292125
ZBBX 1.1868600809460276E-4 8 11.439403498296432
ASCC3 1.1952105754904468E-4 13 34.375808169645765
ZNF273 1.2023535810428825E-4 7 6.897360468029744
TEKT3 1.2040079367171682E-4 7 6.901688447620206
ERI2 1.2043505667110164E-4 7 6.902584062732794
TRIOBP 1.2046761289507144E-4 14 38.98350524580176
GPRC6A 1.2070140437837113E-4 8 11.492404765802046
SELP 1.2071457498281936E-4 8 11.492748210635845
TEX19 1.2129675797893535E-4 6 2.342157856812496
SLC39A5 1.2140532557748352E-4 7 6.9278411351211915
C9orf43 1.2142645698953015E-4 7 6.928388958538407
ZNF223 1.2174741214082137E-4 7 6.936697893756438
SMG9 1.2183458616413624E-4 7 6.938950885933076
CYP4F12 1.221474608741222E-4 7 6.947023806476961
EXD1 1.2236952361207923E-4 7 6.9527410243839665
NIM1 1.2254541560267066E-4 7 6.957262174373662
CKMT2 1.2335658333217713E-4 7 6.978028920255468
LINGO4 1.236885363235442E-4 7 6.986487921425362
NOC3L 1.2393009959802824E-4 8 11.57549650951323
MCPH1 1.243954905333713E-4 7 7.004427506719162
MOV10L1 1.245872856277175E-4 9 16.175011303005256
KIF7 1.2487260545120788E-4 9 16.18221160062391
FMO5 1.2573734244445927E-4 7 7.038199542389254
CCDC140 1.2576255561777178E-4 6 2.4559634557892576
SPINK5 1.2618342564278055E-4 9 16.215081304892486
C3orf17 1.2661426775956974E-4 7 7.060076047562973
FAM63A 1.2717486109542982E-4 7 7.07398183551336
SLC34A1 1.2757386348609436E-4 7 7.083841996904294
PCDHGA6 1.276427152044516E-4 8 11.668407545605469
CCDC14 1.2837960450928077E-4 8 11.686527040613925
WDHD1 1.2838520476614516E-4 9 16.269531550324086
GAS2L2 1.2850364436249956E-4 8 11.689566848551534
DPYS 1.286273311695276E-4 7 7.109727881984133
PRSS53 1.295918401368818E-4 7 7.133242652725764
INSC 1.2966803767418752E-4 7 7.135092887352413
DOCK6 1.3012246186333153E-4 11 25.477573537953504
MSRA 1.3091476157082129E-4 6 2.5823452922683057
BBS2 1.322412884045934E-4 8 11.779813957287175
OXA1L 1.3300812594695504E-4 7 7.2151468060050865
RLN1 1.3482871144598722E-4 6 2.675072382376249
LIG4 1.3526053511733396E-4 8 11.850872002234272
GLIS1 1.3527538388365796E-4 7 7.268350332271146
KDELR3 1.3629267817415089E-4 6 2.709065843832345
ME1 1.3719017847778773E-4 7 7.312593046218492
LONP2 1.377713381874844E-4 8 11.908766288318489
ITIH1 1.3862988343899872E-4 8 11.92832091459703
IRAK3 1.3873546784541618E-4 7 7.347850185874541
TMEM69 1.4037073651646643E-4 6 2.8018680075450213
NPHS1 1.4045903417049494E-4 9 16.55244900765038
CLEC4E 1.413106953203477E-4 6 2.822875695129001
PRSS33 1.441247959218067E-4 6 2.8849443837038917
STAB2 1.4462695489544445E-4 13 34.97596304946745
HPSE 1.4557605082676377E-4 7 7.49934894720024
ALK 1.4583170274023376E-4 10 21.253473569750902
ZNF211 1.4600826762845476E-4 7 7.508680759364073
C16orf71 1.465596640259105E-4 7 7.520545715021248
ZNF578 1.466597681082716E-4 7 7.522694968316847
MSLN 1.4761947776977953E-4 7 7.543225989259971
CES3 1.480007753728407E-4 7 7.551346048483645
KCNH6 1.4820699614308453E-4 8 12.138596187975914
TRIM60 1.4970674287684724E-4 7 7.587421786428838
DHRS12 1.5071573783504764E-4 6 3.025698640273922
ENTPD4 1.5169287419563202E-4 8 12.21177501828937
KIF6 1.529373618215795E-4 8 12.237493836786893
GFM1 1.531553397040913E-4 8 12.241977065222219
PINK1 1.531740100855179E-4 7 7.65949356632423
TAS2R4 1.5422491579764633E-4 6 3.0981489631314014
TNK1 1.5695816098630996E-4 7 7.736313759521167
MEGF11 1.570486460952695E-4 8 12.320995103452612
SPATA9 1.5786524284810863E-4 6 3.1715855807135402
FUT10 1.5832673898856088E-4 7 7.763641419604812
OR10Z1 1.5862773037851035E-4 6 3.1867527003353393
OTOP1 1.592565166923655E-4 7 7.782072746717372
OMA1 1.6098514525220706E-4 7 7.816055806781756
FMO4 1.61192801242781E-4 7 7.820113540544851
FAM71C 1.6129644986411453E-4 6 3.239269744743268
CUZD1 1.6139317945278146E-4 7 7.824024109794387
ARMC4 1.6156706646239697E-4 8 12.410280948795947
ZNF565 1.6211677152606357E-4 7 7.838105385547932
TBC1D28 1.621689843106416E-4 6 3.256251824215608
TG 1.6300396040806652E-4 14 39.93535520305497
KRT10 1.636337410478798E-4 7 7.86742312598145
SURF2 1.6395724474893643E-4 6 3.290772960518453
OR10Q1 1.6416736608021503E-4 6 3.2948044684827744
VN1R4 1.643103019064919E-4 6 3.2975439695662425
OR6C70 1.6478959335114083E-4 6 3.306712686740144
STK36 1.669872270632886E-4 9 17.09701587703485
KIF19 1.6700287105905025E-4 8 12.514443558644885
C3orf62 1.6746085267110123E-4 6 3.357329739569326
OR5H14 1.6947187867404203E-4 6 3.394906356511611
SLC5A2 1.6981279021075234E-4 7 7.984099369296345
SLC26A8 1.6986573961683715E-4 8 12.567947939296484
ZFP37 1.7013169343634983E-4 7 7.990005318848484
UMOD 1.7073185833804433E-4 7 8.001090157318286
OR5H15 1.7086657286833313E-4 6 3.420705731353264
LCTL 1.712699592490372E-4 7 8.010995621001296
OR2M5 1.714565888801361E-4 6 3.4315566660867693
WDR78 1.7305579383777926E-4 8 12.626515235087595
OR1J2 1.7381591220438501E-4 6 3.4745768316851833
DBF4B 1.7496891537919455E-4 7 8.078256096322836
LILRB5 1.7506994979583682E-4 7 8.080073259665259
OR52B4 1.7773261272488195E-4 6 3.544721435217318
NMNAT3 1.777471652206328E-4 6 3.5449791650233804
ZNF543 1.7785273822776344E-4 7 8.129715471159129
ZNF648 1.7996684677076973E-4 7 8.16691271829053
TTLL13 1.821430698689236E-4 7 8.204749285783741
ADAM15 1.8219154171013108E-4 8 12.788454081442946
RARRES1 1.8431975437251517E-4 6 3.6592772193478464
OR2T3 1.8499144316910394E-4 6 3.6707276330357796
DDX51 1.8507883020067666E-4 7 8.255081483203808
OR51B5 1.8541870356773371E-4 6 3.6779896166973094
TRPM1 1.8568165247393384E-4 10 22.013919358274176
GPBAR1 1.857595549696672E-4 6 3.683770951920378
KLRK1 1.8588195230138013E-4 6 3.6858444007838216
ZNF527 1.864953428623768E-4 7 8.279082111207503
AATF 1.865870607360799E-4 7 8.280629840882304
C22orf23 1.8760964619642277E-4 6 3.7149673287785614
ATF5 1.8826290014805881E-4 6 3.72590911868052
CLEC1A 1.8867454220026445E-4 6 3.7327845089316285
ME3 1.8902345722099663E-4 7 8.321467679358705
OR2T12 1.8907246098542177E-4 6 3.739416447229519
OR4N4 1.8961512111340345E-4 6 3.7484382691903098
ELSPBP1 1.8994094324198486E-4 6 3.753842725910972
ASB15 1.900753702749513E-4 7 8.33893698781841
CCDC30 1.901179637355857E-4 8 12.92250950986038
ZNF256 1.9017804483675447E-4 7 8.34063694190438
MIF4GD 1.9032493045787906E-4 6 3.7602000889120104
PHYHD1 1.9089777042611327E-4 6 3.769660337350537
OR11G2 1.909219435978504E-4 6 3.7700589243014635
SCIN 1.9099817221531645E-4 7 8.354182716090293
GPR31 1.9127037427383862E-4 6 3.775798534753432
OR1I1 1.9172037398117208E-4 6 3.783195816986612
PRG3 1.9239036226511685E-4 6 3.794177261877001
SPATA7 1.9252924274441106E-4 7 8.379316000618076
ZNF417 1.9380233300052331E-4 7 8.400062714941477
OR1E1 1.940603432945045E-4 6 3.82138352714645
CEL 1.9443838489856995E-4 7 8.41037704538916
GLDC 1.9454162810920178E-4 8 12.994915275358828
ADCK2 1.9458554928880375E-4 7 8.412758683578858
XPC 1.954009509969694E-4 8 13.008789412179063
KLKB1 1.9547915741077742E-4 7 8.427181855737551
ZNF813 1.971216279434159E-4 7 8.453520843705405
GZMA 1.9860181481798296E-4 6 3.8942029193765
GBP3 1.9930369269041527E-4 7 8.488175499594407
DNASE1 1.9937644924475739E-4 6 3.906457241301762
MSH4 2.0079059708296438E-4 8 13.0944404710146
NUDT19 2.0318857964045085E-4 6 3.9660779280696006
SARDH 2.0373714402309584E-4 8 13.140299563093452
LILRB2 2.05321629790255E-4 7 8.581819367590612
BPIFB4 2.0605243546951242E-4 7 8.59300394725966
KIAA1009 2.0647707865205272E-4 9 17.765219079629084
BBS10 2.0670500489518165E-4 7 8.602957696126705
SCEL 2.0762471998371872E-4 7 8.61693304893042
OR6K2 2.081226703777746E-4 6 4.041606550656332
SMPD1 2.0829181165222375E-4 7 8.627031038044164
OR9A2 2.099832242786136E-4 6 4.069623090638976
CEP192 2.100060518035955E-4 12 31.567168503550185
RCN3 2.101249897792825E-4 6 4.071747633523266
ZNF283 2.1134321248789093E-4 7 8.672812661054522
SMC4 2.1289476851637956E-4 9 17.861572978785013
CALHM1 2.1421163596860548E-4 6 4.132383133934951
TOP1MT 2.1427363842063465E-4 7 8.71616136276605
PBLD 2.1634599385629173E-4 6 4.163593429560658
PLEKHH2 2.1681726365775886E-4 10 22.50191202757543
SHCBP1 2.1695399920280617E-4 7 8.755295050648789
CWH43 2.1715768184696782E-4 7 8.758249059062905
ZNF74 2.177991986898874E-4 7 8.767534905560773
DHTKD1 2.1783116520507643E-4 8 13.35086410245566
CCDC37 2.184181724414233E-4 7 8.776468560398925
TRPM5 2.1934035154746098E-4 8 13.372598746961629
ZNF215 2.1977066680129727E-4 7 8.795901368370924
ZNF426 2.2041559396248898E-4 7 8.805125701070015
TAF1B 2.206689600138889E-4 7 8.808742191160864
SIGLEC12 2.2117088648234887E-4 7 8.815894334801673
UGT2A1 2.212037481262958E-4 7 8.816362026873762
SBK2 2.2197631468364007E-4 6 4.244470145593323
TPTE 2.2306551476250364E-4 7 8.842746162315283
SCFD2 2.2420836802710948E-4 7 8.85883334083322
GIMAP2 2.2473386702307545E-4 6 4.2833357394902425
POLI 2.248374064424809E-4 7 8.867652947682766
TRDN 2.2681018374451736E-4 7 8.895153668617647
FAM83C 2.2799474742485654E-4 7 8.911551932393767
TAS2R14 2.283338120390625E-4 6 4.333362822977064
ASNSD1 2.2834952459400447E-4 7 8.91644664413557
OR1K1 2.2936725918899268E-4 6 4.347578624398743
KIR2DL1 2.2986323072306394E-4 6 4.3543783408800545
NVL 2.329137097190762E-4 8 13.56161464676458
AKR1D1 2.3507729123269292E-4 6 4.424987771723725
ESYT1 2.3543295887464135E-4 9 18.178348672002222
GEMIN4 2.3645912981263542E-4 8 13.609172780823396
CLCNKB 2.3774040307194478E-4 7 9.043317350021448
PCDHB11 2.3893000287546537E-4 7 9.059030092148696
DALRD3 2.3973614563759527E-4 6 4.486766370878833
ARGFX 2.402512520838823E-4 6 4.49352309869691
PVRIG 2.407249288642883E-4 6 4.499723616939596
BNIPL 2.4218735937312072E-4 6 4.518790427538013
RAB36 2.4269841972274583E-4 6 4.5254263770508345
PGM2 2.429307865033948E-4 7 9.111306166720137
FAM98C 2.4303512944645888E-4 6 4.529790811580628
FAM166A 2.43058834972895E-4 6 4.530097855011511
SLC6A16 2.437424335436829E-4 7 9.121806442916192
ARPC4-TTLL3 2.4407393173314388E-4 7 9.126084983640004
ANXA5 2.472791371662841E-4 6 4.584289221309972
GJB3 2.475231229901502E-4 6 4.587393818640613
PTCD1 2.4822593009805573E-4 7 9.179186819635579
IGHMBP2 2.485986843466864E-4 8 13.766777831386587
VN1R2 2.486064853120273E-4 6 4.601142209977144
ZNF354B 2.4927559434599237E-4 7 9.1924708403943
EPHA1 2.4948725675536605E-4 8 13.778009959275114
VWA5A 2.508589391487202E-4 7 9.212403423907114
MPO 2.5123127479614486E-4 7 9.21707245589199
C14orf37 2.5193845702084185E-4 7 9.225921396021915
GLIPR1 2.5205563859103834E-4 6 4.644518082595043
STAP2 2.521568381036023E-4 6 4.645781768693958
GPR1 2.54590302866667E-4 6 4.676016910688739
KRTAP10-6 2.5466704372338183E-4 6 4.676965689132622
SCUBE2 2.550243585187144E-4 8 13.847113962114198
PTGR2 2.556543421253051E-4 6 4.689146631929865
PAPSS1 2.5582899149729333E-4 7 9.274163701087698
FCN2 2.558421869769203E-4 6 4.691458870156458
FAM105A 2.5621829878955436E-4 6 4.696083445528789
MTHFR 2.5623464082394327E-4 7 9.279151431739443
GNAT1 2.5676183343820586E-4 6 4.7027546326977125
CEP70 2.5691256118246533E-4 7 9.287469323678746
BTNL8 2.5749961531646424E-4 6 4.711787400885699
C9orf84 2.5763381142500385E-4 9 18.462029209149406
ZNF132 2.5800902175242437E-4 7 9.300876251608095
HAAO 2.585754696835115E-4 6 4.724912970795836
DPEP1 2.586271339332574E-4 6 4.725541907031756
PSG11 2.5960194230061214E-4 6 4.737385279783383
TSSK4 2.618388075565585E-4 6 4.764394722978351
SLAMF8 2.6363003069732293E-4 6 4.785857375442551
EGF 2.643131811225506E-4 9 18.542606192982916
SETD9 2.6567874976989037E-4 6 4.8102273626366046
C6orf58 2.6668345618280516E-4 6 4.822110003124948
HMGCLL1 2.677076211284316E-4 6 4.834176804524622
STOX1 2.677233016642954E-4 8 14.000095600220995
HELB 2.6854403899288835E-4 8 14.009731771453634
CTBS 2.6996141447081876E-4 6 4.8605694695073165
SLC38A8 2.714895948495807E-4 6 4.878339945567178
MICALCL 2.728295621274405E-4 7 9.476706892382433
PI16 2.728702943522951E-4 6 4.89430965713315
OSBPL1A 2.7337510805423127E-4 8 14.065862775650213
PNPLA5 2.7547425431568765E-4 6 4.924209437022746
CCR5 2.758492256453946E-4 6 4.928491728685957
CASQ1 2.765866690951998E-4 6 4.936896616771822
AMZ2 2.76808673529944E-4 6 4.939422488115644
FERMT1 2.7686334154098914E-4 7 9.522911369153018
WDR17 2.771437564537291E-4 9 18.691832693133748
ADCY4 2.7824517704971814E-4 8 14.121452028053739
MPEG1 2.7862782842835325E-4 7 9.542911288453954
ZNF438 2.7889818328975986E-4 7 9.545964486898296
ANO5 2.806943346493904E-4 8 14.149041345508996
OBSL1 2.810158261476397E-4 10 23.31837941324693
ANGPTL5 2.8329856321303315E-4 6 5.012380345651179
CPT1B 2.842384355998293E-4 7 9.605674640875721
TGIF1 2.8431918454593095E-4 6 5.023701671360628
ZP1 2.884146146410484E-4 7 9.651592799447158
SUMF2 2.8859067808347357E-4 6 5.07064682786471
BDKRB1 2.8871488165681047E-4 6 5.072001451357803
CEP63 2.897588747221021E-4 7 9.66623196575004
TGM6 2.9022355436566794E-4 7 9.67127660054674
SIRPG 2.915828860640982E-4 6 5.103120287465826
ATP5J2-PTCD1 2.917341848979542E-4 7 9.687620626440268
IL31RA 2.9247017525481687E-4 7 9.69555292960645
PPP1R15A 2.958939631488161E-4 7 9.732193160911365
SERPINB13 2.960561322270522E-4 6 5.151050907849282
FBXO40 2.9727515248941986E-4 7 9.746854348941334
PTCD3 2.9827478988302586E-4 7 9.757422984518701
KLHDC7A 3.016761331758027E-4 7 9.793120217801402
CTSW 3.0230459482167573E-4 6 5.216804683398453
ENO3 3.045411789104681E-4 6 5.240010963368265
FAM90A1 3.0633974509322495E-4 6 5.258549209890762
C1orf63 3.0904136786290287E-4 6 5.286191998375864
FHOD1 3.094735937034372E-4 8 14.45632647557485
RNF32 3.098664958581252E-4 6 5.294586498910423
EFCAB7 3.1016063899575336E-4 7 9.880440786506135
HLA-C 3.1268386026972965E-4 6 5.323081690151893
LMAN2L 3.13791690782662E-4 6 5.334216186436523
TYW5 3.1574914425147544E-4 6 5.3537942859895296
TUBA3E 3.1625673955611286E-4 6 5.358851352849305
PON1 3.1669097748247886E-4 6 5.363171139663832
SNX32 3.1869644938624814E-4 6 5.383045001626796
SSH3 3.1876195521643333E-4 7 9.966559244640557
HIBCH 3.192661086589589E-4 6 5.388667424635156
ZNF136 3.1930279998407046E-4 7 9.97189641940526
PTOV1 3.194750553801447E-4 6 5.3907271734475
MZF1 3.208499931555212E-4 7 9.98711470176475
ZNF763 3.232890234448887E-4 6 5.4280895948152255
TTC23L 3.2405596072383183E-4 6 5.4355494384353875
PSG5 3.2472912787233105E-4 6 5.442082668952027
ABCC6 3.249053200695532E-4 9 19.192392023951705
ZNF486 3.2584029018321495E-4 6 5.452837174307106
KRT16 3.274218763052989E-4 6 5.468081665426889
TRNT1 3.2846376417102293E-4 6 5.478083980644691
DISP1 3.3205584107549754E-4 9 19.260928644286775
NPEPL1 3.3283841489939984E-4 6 5.519738128589058
ZPLD1 3.335278049155388E-4 6 5.526252338702116
ALPK3 3.3400908236017225E-4 10 23.86226088046692
ZNF557 3.355202241421305E-4 6 5.545003789964175
KLHL5 3.375181968525132E-4 7 10.146563261056363
ITGB6 3.375478750902819E-4 7 10.146840084782268
FAM46A 3.37581257234164E-4 6 5.5642842250284374
ZNF333 3.389094550208366E-4 7 10.159514125663875
RRP36 3.409949292082002E-4 6 5.595960862754679
P2RX5 3.436514257270711E-4 6 5.620392844293082
CEP128 3.4529765378534595E-4 9 19.384040352991228
CCDC146 3.458238837241569E-4 8 14.805967571528374
NUDT9 3.4588520433392395E-4 6 5.640791376958736
HIST1H4A 3.4621582796216213E-4 5 1.0609321866525367
CHRNA6 3.463900635151668E-4 6 5.645383428335943
TAS1R2 3.4761295823509464E-4 7 10.239346051070019
ERICH1 3.4762290354697895E-4 6 5.656568923034901
LRRC66 3.4867406677283963E-4 7 10.248942000116227
UTP14C 3.527131416295377E-4 7 10.285203524608626
ECD 3.5281379583469106E-4 7 10.28610185568623
RAD51D 3.5497513882159663E-4 6 5.722462907570011
CHRNA1 3.5741141825482625E-4 6 5.743997302010927
FAM178B 3.6135015424544094E-4 6 5.778503518252386
CHRNA3 3.6443656333619377E-4 6 5.8052809911897905
ZSCAN1 3.652467018965673E-4 6 5.812272138306875
BCKDHA 3.720854168506356E-4 6 5.870676973868173
NEU3 3.728699775604115E-4 6 5.877308646951439
LMO7 3.7296564688304193E-4 9 19.626717966516193
GDF9 3.7360025489418337E-4 6 5.8834689553968325
LILRA2 3.738763402108029E-4 6 5.885794758475391
DNASE2B 3.761781879430571E-4 6 5.9051194641226985
EEF2K 3.7759848609549327E-4 7 10.499851616939095
PCDHB15 3.7939186636722365E-4 7 10.514769669482906
ZNF488 3.796586730577372E-4 6 5.934115845794552
IQCB1 3.803394120948647E-4 7 10.522623296434611
CPB1 3.8046720511987963E-4 6 5.940813795005715
CHIA 3.8074168767271313E-4 6 5.943084397460932
MMP1 3.812394344514015E-4 6 5.947197738030056
DRD5 3.8142025586644537E-4 6 5.948690702895563
NPHP3 3.8148076600946345E-4 9 19.697791758958598
CCDC121 3.82127488933491E-4 6 5.954523235630525
SLC18A1 3.8272351487046003E-4 6 5.959430273284427
CPA4 3.8441385023919313E-4 6 5.973305239234795
TUBGCP5 3.853373114941841E-4 8 15.146594054952859
MMP3 3.8911651038694674E-4 6 6.011588105701632
TRIB3 3.8951164985746395E-4 6 6.014783719749241
SLC22A13 3.9179557944726254E-4 6 6.03319129837661
KRT83 3.923415731969817E-4 6 6.037575907508438
PTPN18 3.9330484854887133E-4 6 6.045296649336361
ZIC5 3.934094839834417E-4 6 6.046134173713458
MRPL37 3.9546850949146643E-4 6 6.062569906636749
RASAL1 3.971538937013867E-4 7 10.658826790798205
ZIK1 3.98548804317246E-4 6 6.086998688530599
TTC29 4.0127944836608747E-4 6 6.108497211349369
ZNF616 4.023576200268023E-4 7 10.699812680766868
VEPH1 4.0339443470551156E-4 7 10.707915568553364
NUSAP1 4.0399530996010797E-4 6 6.129734787997451
ASPH 4.0422972386964606E-4 7 10.714428372081114
CYP3A5 4.058179580123389E-4 6 6.143907710508703
WRN 4.076496589989927E-4 9 19.906688676984576
CECR1 4.094153462410232E-4 6 6.171695253194649
C1orf127 4.1002122163842983E-4 7 10.759218433552432
TDG 4.1185612824655297E-4 6 6.190410121410957
GCFC2 4.1275206420481226E-4 7 10.7801191725816
MST1 4.1342218335187685E-4 7 10.785226865449111
PIPOX 4.1356964097992503E-4 6 6.203482483835556
KCNG4 4.1718126006129783E-4 6 6.230859061300807
C22orf15 4.172212777394231E-4 5 1.6482938694390616
C3orf27 4.1913052761239467E-4 5 1.6626693060086533
RFC4 4.2023203808752606E-4 6 6.253800435273966
JMJD4 4.206402910598313E-4 6 6.2568577970186485
GPR142 4.2118432674812174E-4 6 6.260927413977669
PPP1R32 4.212311689681561E-4 6 6.261277567869397
C10orf53 4.2145741647769025E-4 5 1.6801010576821886
ELAC2 4.230701829994271E-4 7 10.857861055080047
TEKT2 4.2369953828376764E-4 6 6.279674214260834
ZNF517 4.240897287193159E-4 6 6.282572476895437
TRIM49 4.2418929846308704E-4 6 6.283311635726307
TIGD6 4.2463207659923106E-4 6 6.286596512826076
EXOC3L1 4.24915887042964E-4 7 10.871567444777524
CHST4 4.2507045888242104E-4 6 6.2898454067792
HIST1H4B 4.272278926322401E-4 5 1.7229185129136981
KIAA1614 4.2758569848698095E-4 8 15.474156006388142
MFSD12 4.364591235259098E-4 6 6.373094571508606
ALDH1B1 4.413170135639844E-4 6 6.407946262756385
KIAA1377 4.424250803149055E-4 8 15.581576491240615
PGBD1 4.454577348113062E-4 7 11.020218608831339
ZNF572 4.4617188001737763E-4 6 6.442395238781104
NAGLU 4.464681012936763E-4 7 11.027352212254552
RSPH4A 4.4829633853289697E-4 7 11.040219400233081
THADA 4.4990391361598254E-4 10 24.80009190574343
C1orf177 4.5004428844088384E-4 6 6.469605368046991
KDELC2 4.505077501654406E-4 6 6.47284626753247
ADAMTS8 4.505765206615564E-4 7 11.056194085126876
TBC1D10C 4.5161900978294686E-4 6 6.480603539048074
PPIF 4.525637472682269E-4 5 1.904316191680219
GTF2F1 4.531257845061454E-4 6 6.491091329687872
CCDC78 4.539869754565516E-4 6 6.497069939369739
SETD4 4.5440768280730575E-4 6 6.499986477960276
MSH6 4.560418601364114E-4 9 20.25989141499637
EBNA1BP2 4.5863908178076965E-4 6 6.529171312844641
FAM81B 4.5865195059691403E-4 6 6.529259660605872
CHRNE 4.6009339405901596E-4 6 6.539139894680833
ATP10B 4.607052014158221E-4 9 20.291925726889044
PGPEP1L 4.6116329005619857E-4 5 1.9635862056034403
ZNF253 4.614767336762087E-4 6 6.548592810316607
PSG3 4.6281711475281085E-4 6 6.557725194038422
AK7 4.6284939441407864E-4 7 11.140812000670227
SPRR3 4.696197727974673E-4 5 2.0208025715713815
CAPS 4.7189728373666875E-4 5 2.0360361695311497
FAM83B 4.722235295443733E-4 8 15.78681391970488
CDRT1 4.7680921727663654E-4 7 11.23437641594414
CPB2 4.7695362325009017E-4 6 6.652462704774891
PNPLA8 4.803172771293412E-4 7 11.257458358437262
ARL16 4.8168086246710745E-4 5 2.1006504735106835
CCDC40 4.8294871365909E-4 8 15.85752926021299
SLC22A2 4.8295125175373317E-4 6 6.691811403225051
SGOL1 4.832020529986994E-4 6 6.693446179663371
DUS1L 4.83567023356544E-4 6 6.695823620472117
BBS4 4.8413580023291044E-4 6 6.699525097222864
KLHDC7B 4.8466428630308133E-4 6 6.702960476641781
TXLNB 4.852972531716454E-4 7 11.28993730303657
KRTAP13-2 4.854095065324656E-4 5 2.1249311587853117
CCDC171 4.8592278901589864E-4 9 20.45972782490126
KRTAP13-1 4.8619247355226444E-4 5 2.1300061006455984
PLIN1 4.891895324361334E-4 6 6.732224089810103
REG3G 4.931376498841364E-4 5 2.174668188234855
TCERG1L 4.93616559719459E-4 6 6.760591887960521
LRGUK 4.942051654686683E-4 7 11.347211631156974
SLC46A3 4.94312015559545E-4 6 6.765025151297433
AP4M1 4.971039884382071E-4 6 6.782760372990046
USP17L2 4.99805728719411E-4 6 6.799827885468257
SIRPD 5.011646094622925E-4 5 2.2255102215816835
TTLL5 5.028455257184835E-4 9 20.567522690305985
UPF3A 5.035575575050668E-4 6 6.823376731389783
ZSCAN21 5.037478039159897E-4 6 6.82456616166375
UFL1 5.056952395262564E-4 7 11.419583075224372
HHATL 5.059071027369473E-4 6 6.838034828673666
KRTAP1-1 5.068709080895068E-4 5 2.261160843692332
AGPAT9 5.072577886463654E-4 6 6.846430577232098
IFNA6 5.075657058650957E-4 5 2.265474234186989
ZNF280A 5.102470909744169E-4 6 6.864932653235762
PRDX6 5.105433741307838E-4 5 2.28389336968746
PRKD1 5.114923306797365E-4 7 11.455475234598364
ZSCAN5B 5.145165115711408E-4 6 6.89117092401718
IVL 5.150757661834648E-4 6 6.894591764623904
C2orf50 5.151553603773784E-4 5 2.3122111208693945
BCLAF1 5.152292367988345E-4 8 16.061264267518577
MFSD1 5.199882048065501E-4 6 6.924481556539922
ZSCAN29 5.200636488612451E-4 7 11.507805595630433
FRMD1 5.205797871248484E-4 6 6.9280619903678335
TCTE1 5.222494938168053E-4 6 6.938145662488532
TBC1D2 5.235473409539165E-4 7 11.528828575530888
KIAA1524 5.273071166336568E-4 7 11.551361332535096
C1orf87 5.315763628947379E-4 6 6.993886325158294
CDH26 5.34979668096762E-4 7 11.596849786957922
TYK2 5.365910422909176E-4 8 16.189187502781472
CEP112 5.370170018025986E-4 8 16.1916862403561
FKTN 5.375124363430875E-4 6 7.028855632204982
ITPKB 5.377909116350859E-4 7 11.613353835346771
EPX 5.383258632362988E-4 7 11.61648462386412
LYZL1 5.408677360137973E-4 5 2.465584090667872
SLC22A10 5.43185330314944E-4 6 7.0619157198737765
PHTF1 5.443856101723297E-4 7 11.651733584845765
ANKMY1 5.485735946371696E-4 7 11.675866261823527
MAP1LC3B2 5.518534689938691E-4 5 2.5289034491530717
ATP10D 5.531222187652317E-4 9 20.86760375834411
OIP5 5.551114471588234E-4 5 2.5474396563072963
RFTN1 5.559076942726366E-4 6 7.134820557882161
UGT3A2 5.565000855059102E-4 6 7.138174465819375
ZNF677 5.58062946692923E-4 6 7.147005732819421
SH3TC2 5.599190978585725E-4 8 16.323196644562227
NELL1 5.617936043898837E-4 7 11.750854251306476
DDX31 5.619566718283993E-4 7 11.751768167549649
PTTG2 5.628993549500516E-4 5 2.5913118681480904
SEMA6C 5.63608636576855E-4 7 11.761011737624019
CCDC116 5.643907658997721E-4 6 7.182511499391795
COMMD2 5.645408904747126E-4 5 2.6004818149478055
C2orf70 5.665350549741888E-4 5 2.6115858343237557
TBC1D9B 5.683406237682554E-4 8 16.370207667461873
DYRK3 5.707406379986629E-4 6 7.217743296355559
B4GALNT2 5.711646368175238E-4 6 7.220081850811894
PLBD1 5.723808327508852E-4 6 7.226780134378689
CNDP1 5.742435335561426E-4 6 7.237011562152961
TSR1 5.744959991214915E-4 7 11.82126295240812
FGFBP1 5.746139771180978E-4 5 2.6561751743174566
COL8A2 5.763728184857646E-4 6 7.2486667298491
CLCN2 5.764473502102666E-4 7 11.831941120345999
KLHL30 5.767694520453618E-4 6 7.250833046429668
CD96 5.775500521194013E-4 6 7.255092150161426
ARL14 5.777298676628502E-4 5 2.673205240379231
THYN1 5.805365597623073E-4 5 2.6884669648238937
ILDR1 5.829831312521959E-4 6 7.284577656215966
LIPC 5.838539215093654E-4 6 7.289277914755148
TGM1 5.852541855113311E-4 7 11.879688641227252
FAM209B 5.855415746972927E-4 5 2.7155002324154096
TMEM139 5.861749512226414E-4 5 2.718904775442737
SLC28A2 5.888442186672779E-4 6 7.31607961719763
KIAA0146 5.92473530838779E-4 7 11.918296795510745
MED29 5.928300451573601E-4 5 2.7544567817880408
FAM209A 5.945015009067285E-4 5 2.7633231534726947
MCF2L2 5.961017987441675E-4 8 16.520390356052193
UGT1A9 5.976610351413003E-4 6 7.362882511917968
UBA7 5.977001768466342E-4 7 11.945955950798737
CALCR 6.027060762581276E-4 6 7.389354025871953
C12orf65 6.034768789375302E-4 5 2.8105117405130224
MPZL2 6.041059131364837E-4 5 2.813792576734067
ZNF714 6.041928785671003E-4 6 7.397113093846732
REP15 6.044361546305176E-4 5 2.8155136416728808
TTC37 6.084414335775633E-4 9 21.167781607179332
CR1L 6.086904472260234E-4 6 7.420468589444291
THAP8 6.108155317508848E-4 5 2.84857684037439
ZNF354C 6.14451493601414E-4 6 7.450134540325578
SPEF2 6.152515413111094E-4 10 25.785701121613833
NAA16 6.153813901882663E-4 7 12.037764085560681
CCDC38 6.155766201000162E-4 6 7.4558958137009945
ATP6V0A4 6.161509315297995E-4 7 12.04169975461354
FAM111A 6.17024784787647E-4 6 7.463295752034894
TAF1C 6.220918702242909E-4 7 12.071919195232326
SHCBP1L 6.223681646810452E-4 6 7.490450376522194
TIRAP 6.285165217191755E-4 5 2.938541814167579
SLC6A18 6.287356816109637E-4 6 7.522506951775302
SIGLEC5 6.305186217739646E-4 6 7.5314248397324635
C11orf1 6.320339132689517E-4 5 2.956117014924663
FAM177B 6.340091980505615E-4 5 2.9659440260492356
CMA1 6.354413532688346E-4 5 2.97304986070921
NACA2 6.396945472749074E-4 5 2.9940587057404207
PMM2 6.405306645635242E-4 5 2.9981723226400954
RTTN 6.420233417392605E-4 11 30.50270604301964
NNMT 6.423320137556467E-4 5 3.0070165836456617
CC2D1B 6.429167142991497E-4 7 12.175616422687543
OIT3 6.438191239916677E-4 6 7.597166539412637
UGT2A3 6.456705639834373E-4 6 7.606210049599312
STAG3 6.460394222569235E-4 8 16.773743077068374
EXPH5 6.464723395127362E-4 10 25.94158715955372
POLK 6.485904209977702E-4 7 12.203287003086455
FGA 6.499613705573909E-4 7 12.209936814023116
PHLDB3 6.510143752085747E-4 6 7.632167714923364
PALLD 6.510431199756231E-4 8 16.798041171803092
ZNF676 6.511390007707208E-4 6 7.6327705419417775
PWP1 6.541357344909386E-4 6 7.647231443913926
ARHGEF16 6.543065150473789E-4 6 7.6480535596342385
VPS39 6.543190655016114E-4 7 12.230981170039929
LPCAT2 6.551433992963568E-4 6 7.652079115569956
PPAPDC1B 6.553249719695321E-4 5 3.070084630057093
DQX1 6.56867922630307E-4 7 12.243225389074613
WDR41 6.574356391885021E-4 6 7.6630789216049
BTN3A3 6.582004872524011E-4 6 7.666740683309268
UGT1A8 6.623369146941938E-4 6 7.686470717461101
CES2 6.650249226888048E-4 6 7.699226144949786
RHPN1 6.696939275324405E-4 6 7.721260030814019
HAL 6.699763512682922E-4 6 7.722587911787356
LRRC27 6.721619039170334E-4 6 7.7328449224762945
DFFA 6.732207565337419E-4 5 3.1549350391562605
ANKLE1 6.800340940906026E-4 6 7.769515641586102
MAP9 6.820709336061115E-4 6 7.778934695548011
OR8D4 6.869971662783409E-4 5 3.218732403057866
NUMBL 6.893511030796356E-4 6 7.81237245833475
WDR27 6.897014521821148E-4 7 12.396839899105842
TMEM99 6.908954943236397E-4 5 3.2365532495646487
C5orf28 6.917175142043624E-4 5 3.2402982074274806
PMS2 6.917641360110623E-4 7 12.406244878916846
ICAM3 6.930441127552397E-4 6 7.829199757283864
IZUMO4 6.943282429918092E-4 5 3.252162740500328
C9orf135 6.952976882720971E-4 5 3.256557065635362
SLC28A1 6.971369846305568E-4 6 7.847744673300542
CDKL3 6.978405053657558E-4 6 7.850921383723015
BAK1 6.978581860869315E-4 5 3.268133976260576
ITPRIPL1 6.986738609934472E-4 6 7.854680218522722
ABTB2 7.001285743499358E-4 7 12.444098154476439
OR4C16 7.002337711036845E-4 5 3.2788369343099526
TEDDM1 7.029189503941676E-4 5 3.290891138420986
OR4A47 7.029975901112083E-4 5 3.2912434708905796
CCDC111 7.037182131616374E-4 6 7.87733747505415
ZNF709 7.074728071907253E-4 7 12.476963736132584
GGT5 7.087936581191513E-4 6 7.899971176474194
PADI1 7.088645225870535E-4 6 7.900286045412438
OR6F1 7.095685356630808E-4 5 3.3205452454207225
HIPK4 7.118864672061238E-4 6 7.91368412883385
ZNF776 7.154708850337523E-4 6 7.929502499550974
APIP 7.158717187142737E-4 5 3.3483992881501106
TEP1 7.16114627022046E-4 12 35.4295382183049
EXOC3L4 7.190694624348028E-4 6 7.94530389626432
OTOP3 7.204856047745723E-4 6 7.951500537323685
LGALS12 7.224893485952329E-4 5 3.3773803926270567
OR4B1 7.236554171964861E-4 5 3.3824595472334007
LRP5L 7.24577250917292E-4 5 3.3864690800338364
NPC1 7.259996850106656E-4 8 17.141247600937174
TPSG1 7.265609011527708E-4 5 3.395079745180176
NIPSNAP3A 7.31038723091086E-4 5 3.414431102577049
OR5H1 7.314305577815407E-4 5 3.4161188159654685
OR4A5 7.316753463413624E-4 5 3.417172712682323
OR1L1 7.324215083860949E-4 5 3.4203830176608223
ZNF57 7.328873356608146E-4 6 8.005252749776183
C6orf25 7.336329101627399E-4 5 3.4255880274149413
OR2K2 7.337737731654129E-4 5 3.4261927136437054
SP140L 7.359618388510908E-4 6 8.018437816122898
OR52I1 7.36300255261532E-4 5 3.4370185548998076
C1orf111 7.364021801335672E-4 5 3.437454518217675
PGLYRP2 7.40232329748192E-4 6 8.036660865964961
DBH 7.414600685863172E-4 6 8.041880436527705
RDH13 7.4246490181606E-4 5 3.4632787278835906
MMP25 7.427788279237015E-4 6 8.047477357034625
MCM7 7.456731842049087E-4 6 8.059726505545754
C11orf54 7.463103703607279E-4 5 3.4795495445972495
N4BP2L2 7.492441944108137E-4 6 8.074774004860814
ORAI1 7.495161012126753E-4 5 3.4930496236067876
ACO1 7.521402431755597E-4 7 12.669792025284641
CIDEB 7.522095378119086E-4 5 3.5043477833914647
L3MBTL4 7.532888051658183E-4 6 8.09173084877323
CCDC102B 7.536563962584409E-4 6 8.093267444947685
GPNMB 7.540137486632569E-4 6 8.094760523852631
OR2M4 7.542339781319361E-4 5 3.5128131251900507
ZMAT5 7.561260319205857E-4 5 3.520704382221537
OR2L2 7.562812587960814E-4 5 3.5213509165093275
FLAD1 7.563676032732084E-4 6 8.104577694434006
CASP6 7.566709640444783E-4 5 3.522973490745378
CCDC28A 7.573371882590113E-4 5 3.525745444512486
TEX101 7.601368050381439E-4 5 3.537367215979544
CLEC12B 7.617150062314413E-4 5 3.543899809212073
C7orf63 7.652989233176312E-4 7 12.72441890812625
DPRX 7.68182392294128E-4 5 3.5705295091518114
OR2L13 7.689581558433307E-4 5 3.5737086854288833
UGT2B15 7.707579567338351E-4 6 8.163939372003183
CD300C 7.726433030593908E-4 5 3.5887672406871003
EMR3 7.743138740527417E-4 6 8.178437243667627
GAL3ST4 7.74646918937642E-4 6 8.179791695920247
MKI67 7.788697265507532E-4 13 40.27698546640061
SETMAR 7.80581738502462E-4 6 8.203830789519982
SLC25A45 7.832601747386765E-4 5 3.6317528919729414
ASB2 7.846150763801962E-4 6 8.22006389044264
C11orf82 7.860779222197816E-4 7 12.80879805740977
OR2T34 7.865875424465553E-4 5 3.6451049991866302
HRASLS5 7.924322223326027E-4 5 3.668422555170202
AHI1 7.92627947107913E-4 8 17.417802036913137
SLC5A11 7.935969308723972E-4 6 8.255915863735448
AIMP2 7.93876998935923E-4 5 3.6741600517290847
SLC44A3 7.966187770547302E-4 6 8.267886773391936
BCHE 7.988859706193351E-4 6 8.276838406143769
SYTL3 7.993034936115788E-4 6 8.278484157385616
ZDHHC13 8.006765187309343E-4 6 8.28389016271716
IRAK2 8.01149667337026E-4 6 8.28575094270848
SKA1 8.017722966885491E-4 5 3.705330719499453
HKDC1 8.028454699758971E-4 7 12.875278321685897
GLB1L2 8.038745137597359E-4 6 8.29644578539343
PDPR 8.040834966394336E-4 7 12.880131735842536
LCA5L 8.085562808019954E-4 6 8.314737106727154
GJB5 8.090122848633497E-4 5 3.73364581958404
MX1 8.12017334680934E-4 6 8.328191284728467
KLC4 8.146075851256883E-4 6 8.33822294764646
TPRG1L 8.179416940057366E-4 5 3.7682214503179874
OR9G4 8.192317275587338E-4 5 3.773185394978319
MORN3 8.196496795741751E-4 5 3.774791965510743
GNPTG 8.2086899112501E-4 5 3.779474218097089
CCDC148 8.217109159458556E-4 6 8.365570424369553
ZNF214 8.270662616912519E-4 6 8.386032520268005
OR8J1 8.272540837418096E-4 5 3.8038805567294203
CES5A 8.294683971157216E-4 6 8.395167803011649
OR2T4 8.302964836545593E-4 5 3.8154436745292175
OR4D9 8.352649569013298E-4 5 3.834236421877894
DNAJC27 8.35665696749324E-4 5 3.835747308821369
BCS1L 8.426573761802642E-4 6 8.444858988036959
ODAM 8.433201832077223E-4 5 3.864468445874465
OLFML2A 8.491179266549257E-4 6 8.468917088817104
PENK 8.503209207812642E-4 5 3.8905094470448196
TRUB2 8.507378187026772E-4 5 3.8920534382876997
ALOX15B 8.581119569643526E-4 6 8.502106695297796
TTC33 8.604594999995941E-4 5 3.927845157968207
DDX11 8.664692843622611E-4 7 13.11550388857633
SPG20 8.749801964028237E-4 6 8.56342683990906
FRZB 8.768594818031668E-4 5 3.987318038829799
GGPS1 8.791537703433584E-4 5 3.9955493087262086
OR4K14 8.794427930242768E-4 5 3.9965847193548782
ECM1 8.810762263116264E-4 6 8.585297239803651
ACSBG2 8.818046296603302E-4 6 8.587900375681143
TEX26 8.842508834473604E-4 5 4.013759791158711
OR10AD1 8.87775643693557E-4 5 4.026291484638717
STX19 8.881632424224987E-4 5 4.027666491968932
ITGB4 8.884905727320242E-4 9 22.360296040431997
CNPY4 8.894790549595013E-4 5 4.032329871618264
ABCG8 8.898630597666206E-4 6 8.616556728904316
NMI 8.911335396669305E-4 5 4.038183769418348
ZNF627 8.936526554672415E-4 6 8.629943286699014
LGALS4 8.941824785614604E-4 5 4.04894313731895
GP6 8.945959451177267E-4 6 8.633266594525388
F11 8.971672921084556E-4 6 8.642307969497077
GLT1D1 8.982995936532213E-4 5 4.06341396008712
ZNF781 9.02317189875523E-4 5 4.07747125498657
C7orf31 9.042110284169993E-4 6 8.666943196982608
C17orf80 9.085514981024798E-4 6 8.682028544663957
MCCC1 9.099887321629717E-4 6 8.687007802508012
OTUD6B 9.117312762683382E-4 5 4.110167068722779
ART5 9.120348626479328E-4 5 4.111215824129728
EVC2 9.140849086939403E-4 8 17.866890309202574
VWA3A 9.146850387376909E-4 7 13.286090620668244
MAGEF1 9.172889723472671E-4 5 4.129311383728645
PLEKHB2 9.174141606573534E-4 5 4.129741277770552
EHHADH 9.181631198199102E-4 6 8.715179166931863
STAC3 9.185422088444997E-4 5 4.133612330380938
FBXO27 9.196740091884529E-4 5 4.137491488636295
C4orf51 9.206647270139745E-4 5 4.1408831847012095
RGS22 9.216418105982944E-4 8 17.89282624246607
NLRX1 9.222723128647185E-4 7 13.312113365921633
SLC25A2 9.224987154571889E-4 5 4.147152183400643
RAD1 9.232436055259839E-4 5 4.149694835770887
TTC39B 9.24609077184197E-4 6 8.737217703470462
GIMAP8 9.255047308214311E-4 6 8.74026776418059
DNAI2 9.274387351877955E-4 6 8.746843780076093
PLD2 9.293021619141249E-4 7 13.336034073241962
PINX1 9.306070159972503E-4 5 4.1747198405076915
NOXO1 9.315493054163865E-4 5 4.177907982340084
NEK4 9.318457064051359E-4 7 13.344644564462506
CCDC54 9.338410330988541E-4 5 4.185648386306832
EPS8L3 9.449528775923618E-4 6 8.80577921419892
SPATA4 9.452962994685303E-4 5 4.224056692490331
SPG21 9.461956372872866E-4 5 4.22705236400043
WBSCR28 9.486994349760726E-4 5 4.235377490745101
DENND2C 9.524864686613431E-4 7 13.41366216558184
DNAH1 9.53636284540149E-4 16 54.663267626475076
SEC23B 9.538116763527746E-4 7 13.418042146361426
AS3MT 9.572777780889953E-4 5 4.263734967258873
ZNF540 9.577150218106264E-4 6 8.848040760868997
SLC12A8 9.581750498930188E-4 6 8.849553607360969
OR4C15 9.582033305477365E-4 5 4.266779384744995
ADAM2 9.735144926507313E-4 6 8.89958768587526
SYCE1 9.754916008255531E-4 5 4.323112025756594
TMCO3 9.807069395677246E-4 6 8.92277734053352
SERHL2 9.80737855358918E-4 5 4.340009448472235
C10orf129 9.81397867094013E-4 5 4.342128852611474
C6orf222 9.829183616197293E-4 6 8.929873194561623
MAS1L 9.834692729471764E-4 5 4.348771235602412
CD93 9.841041986199672E-4 6 8.93367165773093
TSFM 9.843493678555143E-4 5 4.351589208756056
CAPN11 9.849526537504508E-4 6 8.936386616913492
SLC25A34 9.850710861858424E-4 5 4.353898198710249
KIAA0195 9.877608113972802E-4 8 18.111090170639017
FLYWCH1 9.893739413290822E-4 6 8.950496528500434
TFAM 9.898421074995508E-4 5 4.369119721976674
HAP1 9.90340559600186E-4 6 8.953572961350929
PFKL 9.947954945766664E-4 6 8.967712914455191
STK10 9.953911749010541E-4 7 13.55246600853417
DSG3 9.96527803867448E-4 7 13.5560613878855
GRAMD2 9.987363217422182E-4 5 4.3973012574513755
ZNF197 0.0010001226824467991 7 13.567405781792718
KDSR 0.001001100978016116 5 4.404751542726802
DTWD1 0.0010013363080377004 5 4.405492031233768
STBD1 0.00100179787099957 5 4.406943878658176
ANKRA2 0.0010050301688628762 5 4.417092392613618
BBS7 0.0010055781288168598 6 9.001676803763807
AEN 0.001006263887181191 5 4.420957328835117
MS4A14 0.0010064412344752832 6 9.00437972771261
CCDC129 0.0010070984867741619 7 13.589303645936049
DYNC2H1 0.0010088879285563715 18 64.00643572139847
LRRK2 0.0010140111004669134 12 36.52519019527452
CARD10 0.001018025290253454 7 13.623301429917923
KLRG2 0.0010184937765603751 5 4.459016516490938
TTLL12 0.0010201459913888116 6 9.046990343253434
PADI2 0.0010213727966543141 6 9.050776780002682
CAPN13 0.0010216639886280222 6 9.051674853645789
BTN2A1 0.0010217602389100597 5 4.469104443129002
GLB1L3 0.0010233997790542748 6 9.057022956033368
BRCA1 0.0010240986201112022 9 22.807775188154913
ACOX3 0.0010251759435285785 6 9.06248608187418
KTI12 0.0010267262023787688 5 4.484379442293424
INPP5F 0.0010301543971731448 8 18.243482966386523
ACY1 0.0010305753778142705 5 4.496168581255951
GIPC2 0.001032327659565476 5 4.501520854531823
ERCC2 0.0010336384713268163 6 9.088385947741829
ENDOV 0.0010343489621628262 5 4.5076835799529205
C14orf79 0.0010377897465737751 5 4.518146528675421
ATP6V1E2 0.0010437750597542023 5 4.5362647369521465
CFI 0.0010527765635109452 6 9.146186005157054
PACRG 0.0010535310205389932 5 4.565575821612324
THNSL2 0.0010535666184837537 5 4.565682275842443
IST1 0.0010548827881256947 5 4.569615708274608
DENND1C 0.0010551526282578238 6 9.153288734671182
ZCWPW1 0.00106439529773359 6 9.180766556110678
CRYL1 0.0010673273751899668 5 4.606566437812229
ANKK1 0.0010676007093473072 6 9.190240391129215
GCNT2 0.0010690792695003982 5 4.611733612089882
TRPA1 0.0010737424258893309 7 13.791180782956307
SSTR4 0.0010750701061583668 5 4.629339757440856
TMPRSS15 0.001077110524529141 7 13.801048270972158
CCDC89 0.0010774641698622564 5 4.636348148738073
GAS2L3 0.0010801664004369904 6 9.227107207964751
CCDC74A 0.0010801787582155325 5 4.644276050915988
NRAP 0.0010811119878802395 9 22.978465743886815
GPRC5A 0.0010891379510977663 5 4.670300681648337
ROM1 0.0010946657305282344 5 4.686251294411893
SUCNR1 0.001101075574969931 5 4.704646704713669
ACTL7B 0.001102697317684375 5 4.709283937221065
CIAO1 0.0011121297721755584 5 4.736120914101536
C20orf195 0.0011127274407689584 5 4.737813717644462
MAN2C1 0.0011133850694763881 7 13.905409704924455
MOAP1 0.0011178813450099146 5 4.752373779399766
MYO19 0.0011211342466480802 7 13.927263334363897
SLC5A4 0.0011249068917222498 6 9.354980903931203
TMEM63A 0.0011265037258880652 6 9.359450406688195
GALC 0.001127420309913677 6 9.362013046742264
SLC25A35 0.0011291311163521237 5 4.783923456099936
ZNF142 0.0011308655983288205 9 23.120228619149664
PTER 0.001130893032825788 5 4.7888362464041565
MRPL46 0.0011311872216349136 5 4.789655794587247
C19orf35 0.0011360813656049182 5 4.803258707617853
RPAP1 0.0011416672244088934 8 18.56731445362245
ANXA3 0.0011430980477889867 5 4.822659288345854
PCSK4 0.0011467608388271043 6 9.415606622070223
ABP1 0.0011500073057512032 6 9.424514166686702
DOK2 0.0011503559962513835 5 4.842602194996779
CDH15 0.0011536872084009725 6 9.43458063677275
MKI67IP 0.0011582146096676524 5 4.864054348503382
RNF215 0.00116437450256799 5 4.880767998255611
SP8 0.00116528723658102 5 4.883237005884198
CREB3 0.0011662206944500157 5 4.885760075830527
SEMA4A 0.00117084081765783 6 9.481085516602311
ATP6V0D2 0.0011779640143901142 5 4.9173302437915805
CLPB 0.0011797796790266842 6 9.505050513251865
CD1D 0.0011810903918736697 5 4.925682064125633
HSD3B2 0.0011853964341426999 5 4.937149167405462
CATSPERB 0.0011879775656912326 7 14.109737266016301
NEK11 0.001194739791678389 6 9.544755555493023
SLC38A10 0.0011974119854111182 7 14.134662618001453
TTC21B 0.0012068913634289522 8 18.742377171761625
MTERFD2 0.0012167460296527335 5 5.019400815609631
CCDC69 0.0012189278566870213 5 5.025046224260096
ERCC8 0.001219105197431568 5 5.0255046442438776
PIGM 0.0012226410013508582 5 5.034630705207616
CANT1 0.0012280593565887263 5 5.048564689736395
EFHC1 0.0012281241717656207 6 9.631598200821397
DPY19L3 0.0012299236043486173 6 9.636211847068878
TFAP2E 0.0012342257523423057 5 5.064347845310729
ZSWIM2 0.0012368015558379142 6 9.653784620496324
CDCP2 0.0012440957596622359 5 5.089447369186966
AIPL1 0.001247108962444534 5 5.097070358584949
C2orf53 0.00124751686181404 5 5.098100874090578
ZNF586 0.0012479552426611438 5 5.099208022772135
ATXN1 0.0012485851969419183 6 9.683665520595376
LPAR2 0.0012521757252380152 5 5.109847195698421
NUCB2 0.0012566537066131325 5 5.1210963947741535
ZNF568 0.0012594821422554834 6 9.711048338422342
C8orf58 0.0012620148572464066 5 5.134511675878613
VIPR1 0.0012673851099784701 5 5.147892791865696
IGFLR1 0.0012751901573466338 5 5.167240094246676
SERPINA10 0.0012818214945748683 5 5.183585279609448
P2RX6 0.0012827132220711995 5 5.185776800927565
METTL2A 0.00128275476860688 5 5.1858788691439
KLHL20 0.0012836185349947532 6 9.770867356596675
MLF1 0.0012850582192635604 5 5.191532643320258
ACACB 0.0012851303688718103 11 32.688912785104165
TLR2 0.0012887696554832971 6 9.783488235365455
IKBIP 0.0012909728083630356 5 5.206003653768384
HADHA 0.0012943112138298605 6 9.797009605817948
GPR39 0.0012952286686956393 5 5.216375408078392
TBPL2 0.0012955276014294593 5 5.2171026430004055
KCNA7 0.001296003371446244 5 5.218259737013439
KRT33B 0.0012990670470615468 5 5.225700587533341
MAD1L1 0.0013005917662609456 6 9.812264397348113
ACTR6 0.001303453791793791 5 5.236324363996136
FBF1 0.0013054984159975862 7 14.406998226370238
MIPEP 0.001307601690694952 6 9.82920411544501
SH2D2A 0.0013245929601923246 5 5.28702344436541
ANKRD42 0.0013303458736148867 5 5.300681087483894
RABEPK 0.0013351563160853498 5 5.312056064095117
TELO2 0.0013362210611372743 6 9.897435475564931
KIAA1257 0.0013395962740217608 5 5.322518714366025
CDHR5 0.001341522629205609 6 9.909914557194874
NAALAD2 0.0013416917483660168 6 9.910311826813437
ART1 0.001342511806452081 5 5.329370274023617
ALKBH3 0.0013437359490583462 5 5.332242605444392
RNF133 0.0013473499855105146 5 5.340707369279909
WBP4 0.0013476025652856387 5 5.341298111368363
TUBA3C 0.0013525124543420882 5 5.35275961188887
CLNK 0.0013549418006141832 5 5.358415249750047
LRRC39 0.001364696567619138 5 5.381023316790513
PAFAH2 0.0013663735761516938 5 5.38489376080085
ANKRD32 0.0013673214913465447 6 9.969946601830575
ZNF44 0.0013683337760123306 6 9.972278988889054
HARBI1 0.0013761678349321113 5 5.407404047994223
PEX12 0.0013770410617920305 5 5.4094032241680114
ELMOD3 0.0013790411706970345 5 5.413977531121651
FAH 0.0013832608645339263 5 5.423606398916078
MTRR 0.0013848327512823912 6 10.01005297397052
SLC2A5 0.0013879764648413407 5 5.434332224655598
CYP2C18 0.0013925491714408683 5 5.444698336608758
SH2D5 0.00139477111712986 5 5.44972311836629
NR1I3 0.001397755591208401 5 5.456459742572936
PRAMEF4 0.0014050238237236672 5 5.472805866055234
MICALL2 0.0014050684262413293 6 10.05577311799674
EXD3 0.001407956691939241 6 10.062245137581781
SMYD4 0.0014084974763224534 6 10.063455452376873
SGSM3 0.0014098102857428212 6 10.06639168585366
CNBD1 0.0014104805653421747 5 5.485022579904884
MFSD11 0.0014106693699772609 5 5.485444436059156
SHBG 0.001417236608470317 5 5.500082983205937
B4GALNT3 0.0014203912777816798 7 14.672825162003877
KIAA1217 0.0014218162130581532 9 23.84171982036799
AGPAT5 0.0014266546364715502 5 5.520958220868222
TMEM79 0.001426768624523747 5 5.521210033816822
CASP5 0.0014280970597579275 5 5.5241432223152405
IBSP 0.0014324228707279583 5 5.533675778118917
NUDT17 0.0014356310159290234 5 5.540726847608355
ALDH3A1 0.001436905224737674 5 5.543523021614451
MKNK2 0.00143723675525308 5 5.5442501393216865
ALKBH1 0.0014423044951096635 5 5.555343983432444
KRT35 0.0014459283006800269 5 5.563253053322095
UBXN6 0.0014490618589950717 5 5.570076201780413
KRT32 0.0014502230951244947 5 5.572600987684805
EPSTI1 0.001450888520334597 5 5.574046860569808
ZACN 0.001451178472738845 5 5.574676678155633
MFSD9 0.0014518745186846873 5 5.576188075547857
TUBE1 0.0014565479141976586 5 5.5863172093439415
OPN4 0.001464976806571623 5 5.604504243337963
FCRLB 0.0014658829709998421 5 5.606453251891956
WDR88 0.0014664624074757337 5 5.607698892622947
DPEP2 0.001468366332312676 5 5.611788388006939
AKR1C1 0.0014731157375364589 5 5.621966740083327
NADSYN1 0.0014752090450313529 6 10.20930966709382
SLC34A3 0.0014814154434479709 5 5.6396752564477035
SCARF1 0.001482755166898764 6 10.225391646323772
CASP7 0.0014977672914656373 5 5.674276071194597
WDR72 0.0015025889205684646 7 14.850141147800228
L3MBTL1 0.0015033826502736675 6 10.268938529813433
FBXL13 0.0015034390989144826 6 10.269056878675972
SLC12A9 0.0015055333455084288 6 10.273444492809402
CCDC67 0.0015069003919343463 6 10.27630527829066
SCAF1 0.0015078068112294014 7 14.861067894565837
RPH3AL 0.0015080770656197365 5 5.695898398267464
ZNF621 0.0015105301420407981 5 5.7010214107454855
CCDC13 0.0015115561514129922 6 10.286028871113455
AGGF1 0.0015180674815281864 6 10.299577799349414
TXNDC15 0.0015206978150070956 5 5.722167408766115
ASB10 0.0015254018989785004 5 5.731902905565364
TOM1L1 0.0015272922516311987 5 5.7358067081742705
SHF 0.001528629003641945 5 5.738564348837061
TRMT11 0.001530929750016142 5 5.7433050194534605
SMPD2 0.0015353818229795985 5 5.752458315631815
TES 0.0015363340315780745 5 5.754412580695619
ARMC2 0.0015367110382058515 6 10.338053198549746
PSG8 0.0015416250550743717 5 5.7652496294488165
ACOT13 0.0015422319146563147 4 1.1836230190091164
SLC16A13 0.0015432906544490773 5 5.768653417855262
TMEM143 0.001546730378334185 5 5.775671180923064
ALDH3A2 0.0015479007383144574 5 5.7780554099666475
SLC38A6 0.0015513265875335114 5 5.7850241356086425
ZBTB40 0.0015539171158953631 7 14.95601789532732
C20orf166 0.0015598962707931193 4 1.219521970825878
CHPF 0.0015609013399510631 6 10.38728673775914
FANCD2 0.0015643122584885038 8 19.55990189396185
SEC16B 0.0015657970039621265 7 14.98002514890818
AMH 0.00156621446846849 5 5.8151310579774105
WDSUB1 0.0015688008859059885 5 5.8203322777789275
TNS4 0.0015703838979249855 6 10.406378655379811
RBMS2 0.0015706839897450108 5 5.824113768674668
LY6D 0.001571480015987393 4 1.2428437181323244
BCAT2 0.0015729814535285702 5 5.8287212169980736
ZNF773 0.0015767901616779716 5 5.83634460830179
A1BG 0.0015785877394755672 5 5.839936199948393
MRPS31 0.0015789560301352984 5 5.840671547056039
ZNF514 0.001581800867287325 5 5.846345924150712
ZNF396 0.0015909548440943004 5 5.864535758581024
ESPNL 0.0015944126476763552 6 10.454246772982742
C14orf166B 0.0016034388062645308 5 5.889174884289691
ZNF485 0.001603565057886098 5 5.889423082874174
LRIG2 0.0016039699896399971 7 15.055953413438141
PRSS35 0.001607284341536647 5 5.896726098228562
TRIM15 0.001611358493521214 5 5.904706578362629
HYLS1 0.0016135223338586966 5 5.908936938234533
TRIM50 0.0016139775948015658 5 5.9098262630917695
KRT40 0.0016146847198215228 5 5.911207092778467
SGOL2 0.0016178589493488743 7 15.083132507005875
VNN1 0.0016203947053508715 5 5.922335126552655
SUN5 0.001620989361786053 5 5.923491784459307
CD3EAP 0.0016215065431105017 5 5.9244974022299
HIST3H2BB 0.001624262080463728 4 1.3469827295043995
BHMT 0.0016280528431877423 5 5.93719855359403
C16orf59 0.0016280685976908591 5 5.937229058986574
NLRP6 0.0016324669968433253 6 10.52860136144352
MBIP 0.0016329559386681332 5 5.9466782029484655
ZIM3 0.0016341859778213996 5 5.949051903086274
EPB41L4A 0.0016393153397344258 6 10.541798434914014
KRT38 0.0016396422770442373 5 5.959559878321037
TEX9 0.001641205322699635 5 5.962563626487096
PTK6 0.0016413917073718831 5 5.96292161647653
ANGEL1 0.0016474586813671954 6 10.557419579959243
RPGRIP1L 0.0016571895530594525 8 19.741719663307826
LYRM5 0.0016595413499077404 4 1.4147215508612763
ARHGAP9 0.0016605990501836856 6 10.582464552103946
SCN11A 0.0016634256862151373 9 24.33642774268102
TOR1AIP2 0.0016645200440533411 5 6.0070322758243435
ZNF230 0.0016645319558973317 5 6.007054836223647
FGFRL1 0.001668195559874699 5 6.013985870602889
LRR1 0.0016682471200672167 5 6.014083306914123
PSG4 0.0016715922800134549 5 6.020398434946973
ATP6V1C2 0.0016805153610892052 5 6.03718227322407
DHX16 0.0016815173978882963 8 19.787663099488352
FMO2 0.001681544880051727 5 6.039113015992334
ARSG 0.0016821405804435857 5 6.040229643724775
CD276 0.001684844260954496 5 6.0452926785847865
ITGB3 0.0016878020539528497 6 10.63368949667943
ZNF107 0.001689313499725846 6 10.636511421873518
HIST1H4E 0.0016896329336700791 4 1.4713730890502816
KPTN 0.0016967642708209522 5 6.067518349310479
ZNF561 0.0016967702810207325 5 6.067529516374938
ZNF700 0.0016968769594890682 6 10.650594922994635
GHDC 0.0017036796219746925 5 6.080341156593484
SCLT1 0.0017041987845130154 6 10.664168919781206
HIST1H3A 0.0017045710641442578 4 1.4991231309138318
TRIM58 0.0017051220382238923 5 6.0830092105627696
ATG4D 0.0017052883590999842 5 6.083316711314231
DYX1C1 0.001710141546979183 5 6.092276322676917
LY75 0.001730163432200379 9 24.460441703754476
CD209 0.0017304120697850406 5 6.129425932237583
OCM 0.0017337495891672548 4 1.5526336911921075
SDAD1 0.0017371349349327005 6 10.724518196967356
ZMYND15 0.0017387763887993844 6 10.727495892805202
SLC17A5 0.0017431467529887335 5 6.152543132068923
TRPV1 0.0017470442155955164 6 10.74245169162289
MUSTN1 0.0017501852982864706 4 1.582380726366488
TAF1A 0.0017502652308027161 5 6.165391916583308
CYP1A1 0.0017527218127757086 5 6.169813919238328
PYHIN1 0.0017542411596072746 5 6.172545743982247
UFSP2 0.0017578166444441596 5 6.178965249946154
ZNF683 0.0017586423977465546 5 6.1804459731863215
ACTR8 0.0017733606875619677 6 10.789589904383508
MMP8 0.0017752598907819798 5 6.210097501776765
RAD54L 0.001779556953877991 6 10.80058711225914
TGS1 0.0017809304880488429 6 10.803019701255906
ZNF467 0.0017819502687824453 5 6.221957363799074
GRP 0.001783941692387975 4 1.6426117236858944
TTLL10 0.0017843707430091544 5 6.226237130273529
SCPEP1 0.0017862205604407889 5 6.229503983839633
C6orf118 0.001791657768486222 5 6.239086801102736
LMBR1L 0.001794244163187625 5 6.2436350131474185
UBE2C 0.00180223552545549 4 1.6747794985015063
NLN 0.0018022642655158574 6 10.840564183172955
CYP1B1 0.0018186942890100878 5 6.2863103806436165
ZNF391 0.0018257915681250132 5 6.29859079846694
METTL13 0.001830070900033804 6 10.88883952061402
HFE2 0.001830172927190554 5 6.306148096698681
PLA2G1B 0.0018335459813618251 4 1.7290866992605332
NSMAF 0.001834387032033671 6 10.896267086323583
CKAP4 0.001842928498454652 5 6.328047482770375
HTR3B 0.001844738934663961 5 6.331143460923323
AIRE 0.0018592436645789834 5 6.355838677957751
ENTPD2 0.0018609097741831386 5 6.358663012806733
TRPV4 0.0018648666144138407 6 10.948227620292876
MVP 0.0018671714496277035 6 10.952122283406744
LRRC71 0.0018671954167729773 5 6.369295554796235
MOK 0.0018698983331174811 5 6.373856720114157
METTL22 0.0018704372945144037 5 6.374765429304574
ENTPD5 0.0018705724555451917 5 6.374993274897873
SMAD9 0.0018723096258068774 5 6.377920220545029
CRELD1 0.0018799865002881728 5 6.390822557308068
TOMM20L 0.0018840302683483647 4 1.814730487928548
OLFML2B 0.0018893254313670951 6 10.989314763041072
HIST3H3 0.0018907915133475866 4 1.8260262625499402
ENTPD8 0.0018927508436769902 5 6.412159315866682
CSF3R 0.0018932830964723006 6 10.995913105177484
SLC7A7 0.0018966313327019408 5 6.41861744470443
KLC3 0.001903014734845727 5 6.429212426219058
CCT8L2 0.0019066371116224408 5 6.435208975052586
UPK2 0.0019162912671561014 4 1.8682680709639505
TRIM37 0.001920832887930425 7 15.62433423690024
CNGA1 0.0019212176114199475 6 11.042098552114922
BTBD16 0.0019236468157563275 5 6.463215939589551
CYP4F11 0.0019239390082343793 5 6.463694880440324
C1orf53 0.0019344023145020815 4 1.8979307001060635
SLC17A4 0.0019353441754124884 5 6.482332909311593
TXNDC5 0.001943187719954107 5 6.49508711710986
FAM83E 0.001944319685738451 5 6.496923536768074
TBXAS1 0.0019454674102573827 5 6.498784433132362
APOL5 0.0019481922219685293 5 6.503198000626309
CCDC149 0.0019490297387736479 5 6.5045533471921715
FCHSD1 0.0019559671185828535 6 11.09862495726223
APBB3 0.001965941781274904 5 6.531798294754832
LAP3 0.0019908942607441624 5 6.571572025761807
PCDHGB4 0.0019988206910915244 6 11.166969729418476
CDK11A 0.0020015440578805685 6 11.17126352157054
COLQ 0.0020038147877010815 5 6.5919720066045375
CCDC86 0.002005459815689817 5 6.5945598849526625
NTN3 0.002007745476219464 5 6.59815206088464
KRBA2 0.002010260829389854 5 6.60210051102152
ZNF669 0.0020105545000177753 5 6.602561176046752
ZNF680 0.0020129373455880103 5 6.606296534292623
C11orf71 0.002013405129655771 4 2.024162113674102
LACE1 0.002016651539485219 5 6.612110128562696
CCDC113 0.0020265517339844493 5 6.627554233484452
DPP7 0.0020332096137659207 5 6.637898106075518
KRT76 0.0020359596678997493 5 6.642160807636022
CDHR3 0.0020368406462944987 6 11.226392349284051
PXMP2 0.002044679517243933 4 2.0727718491602882
HIST1H1A 0.002055424284099582 4 2.089301331177774
FAM19A3 0.002063342105019427 4 2.1014268189274263
SOAT1 0.0020675686266352126 5 6.690747594805017
FBXW12 0.0020686295768416133 5 6.692365516993394
FUT4 0.002073920461835588 5 6.700421640910811
POMT1 0.002078937870194003 6 11.290909635885953
SHMT1 0.002079117432031159 5 6.708314824139023
NUDT7 0.0020829468991816185 4 2.131251245608106
ANKDD1A 0.0020901026999654835 5 6.724934707738008
DNAJC5G 0.0020926405898378676 4 2.1458947452178765
IGLL5 0.0020929574351040555 4 2.1463722353681547
MIA 0.002094211938617256 4 2.148262081382031
HN1L 0.0021039319734523494 4 2.1628666493649336
PRMT3 0.0021087694836302517 5 6.7529772442667575
GTF2H4 0.0021106978146124447 5 6.755859988187094
C4orf26 0.0021117015538797443 4 2.1744922782255705
SHPK 0.00212222039799184 5 6.7730310068679564
C20orf85 0.0021246573641451583 4 2.1937834647098944
TCTN1 0.0021279747943428367 5 6.781571440628726
ZNF345 0.0021290833360515524 5 6.7832140440701885
TCEB3B 0.002133923863514321 6 11.373243808160666
ITGB3BP 0.002140961350875445 4 2.217893953473144
PHKG1 0.0021500279637737788 5 6.814089798899808
USHBP1 0.0021579154213670713 6 11.408506652686754
KRT26 0.002165371585910021 5 6.836518889536813
NPVF 0.0021659570018 4 2.2545042957310706
NSUN5 0.002166667007748554 5 6.838405253486544
CSN1S1 0.002169667175225657 4 2.2599025090830134
PCDHGB3 0.0021721620432643687 6 11.429261710494785
IFNA21 0.0021733657970133317 4 2.265274754850942
PARP3 0.002176211148870007 5 6.852268624363216
ZNF497 0.002177896985602419 5 6.854711085736287
MME 0.0021810550032609097 6 11.442148591169353
NT5DC2 0.0021819933469560005 5 6.8606380930274
TMEM54 0.0021854801413854906 4 2.282807177168617
GRK7 0.002189108284115195 5 6.870906323926698
PROM1 0.002191196961019364 6 11.456781569257465
MMP27 0.002195579561310911 5 6.880216752502575
ALPI 0.002196961517732489 5 6.882201468066858
LYZ 0.0022010831938706977 4 2.3052462772919533
UGT2B4 0.002202244067156946 5 6.889776608950385
TMC1 0.0022091636558790773 6 11.482539073336383
HRASLS 0.0022144485636115437 4 2.324341469594384
LGSN 0.0022177338505050214 5 6.911884775795031
C4orf29 0.002222684483539013 5 6.918918206156857
MXD3 0.0022238428635637285 4 2.3376944728700675
MTR 0.0022260818371919395 7 16.08947023895418
ACAD11 0.0022348089860303407 6 11.518945048266357
APITD1 0.0022387959458691482 4 2.358833043015939
LRRC6 0.002255118026971022 5 6.964613906883662
TAP1 0.0022633128793724407 6 11.55892308744777
ZNF519 0.002265523167654965 5 6.9791348995737055
MRPL49 0.0022658159763881865 4 2.396675365727245
ESYT3 0.0022664897800957233 6 11.563347687798043
GFRA4 0.0022669021261935173 4 2.3981871202561744
NARS2 0.0022709851312067582 5 6.986730784452322
KCNRG 0.002276469021199076 4 2.4114716444070976
OGDHL 0.002283297733865323 6 11.586654327811779
TYRO3 0.0022840539690473 6 11.587698928280194
KIAA2013 0.00228564452646579 5 7.007027663940111
CCDC158 0.002288908415216203 7 16.177263453699286
NBAS 0.002292621565542184 11 34.51384546626649
MYZAP 0.0022976577262348577 5 7.023564120486444
WDR6 0.002299823019897875 7 16.19226992665466
KLHDC1 0.0023014252428250614 5 7.028732432466281
ACOXL 0.002303139026568844 5 7.031080623300502
CALML4 0.00230355425310252 4 2.448782093119027
MTMR11 0.0023042571412257803 6 11.615478903819518
COL4A3 0.0023065208477624807 8 20.784310822360204
HABP2 0.0023109159977366743 5 7.041714609298879
CD160 0.002313173817308331 4 2.461927991350275
TRIM16 0.0023154814145141794 5 7.047940597242935
FKBP10 0.002324719055867367 5 7.060500855537045
FBXL6 0.0023274917045125127 5 7.064261062656039
GSTA2 0.002329473068073886 4 2.4840782063495492
SLC23A1 0.002332136440179351 5 7.070550151940265
RFT1 0.0023383438989987336 5 7.07893572581715
LMOD2 0.0023403289647068487 5 7.081612638784689
GOLGA7B 0.0023460084362308268 4 2.5063918583654603
AP5S1 0.002358582233024781 4 2.5232547980233138
SIGLEC8 0.0023616963223398162 5 7.110284503742613
SPATA6 0.0023630305193726724 5 7.112066206776953
TREML4 0.002380351354385873 4 2.552238807337581
MFSD7 0.002380811035300879 5 7.135715186861034
TRPV2 0.0023810554518372924 6 11.718906246602785
XYLB 0.002381725889916178 5 7.136927218635266
KBTBD4 0.002389768191568789 5 7.14756200087648
ARFGAP3 0.002390088564948918 5 7.147984908568764
ZNF227 0.002400034666372982 6 11.743953372107441
CTNNA3 0.002414200370323656 6 11.762519598759685
BID 0.002414522284056535 4 2.5972058445850603
ASXL1 0.0024193957498218318 8 20.935036082608917
PCDHGC5 0.0024218973771386316 6 11.772562136005021
GP1BA 0.002429847619972944 5 7.2000345040814135
DSC1 0.002433339373010181 6 11.787432192809124
TRIM61 0.0024346293977193473 4 2.6233699308782388
CES1 0.002439750004494327 5 7.21286581070823
RHOT2 0.002442672844020887 5 7.216643237032836
ITIH2 0.002448855813246016 6 11.807486364661322
ADAMTS12 0.0024552630501033725 8 20.98146482954403
PAPL 0.0024568962432516173 5 7.2349611854640195
CYP27A1 0.0024588952822043072 5 7.237527213848674
IL20 0.0024619315232427244 4 2.6585534464482827
PCCB 0.002464862441218473 5 7.245174485440141
CYP4A11 0.0024656778205938193 5 7.246218008520196
SLC22A15 0.0024711693440783015 5 7.253237110574275
PEG3 0.0024727801255112498 8 21.003894620139427
C7 0.00248441080935369 6 11.852965372833292
TNFRSF10C 0.002486020054495755 4 2.689273992801957
GJB7 0.0024887832702101473 4 2.6927789716123947
UGT2B28 0.002491142397396498 5 7.278635519753928
TRMT2A 0.0024939593401917424 5 7.282201285163777
BRD8 0.0024960405614517962 7 16.450567579086155
DHX57 0.002497373314876072 8 21.03511901703915
ZNF71 0.0025042684491184256 5 7.295216677837127
RBM23 0.0025043273319824088 5 7.295290864660679
DCLRE1B 0.0025045723003585354 5 7.295599482903862
TMPRSS13 0.0025047670332216925 5 7.2958447915151385
MDFI 0.002506078505308036 4 2.714629179405304
NT5E 0.0025099456815735667 5 7.302361460835619
U2AF1L4 0.0025125753212893965 4 2.72279819248564
CDC6 0.002514348503133817 5 7.307891311290165
THUMPD3 0.002518177786792727 5 7.312692962541023
GGCX 0.002518618367135061 6 11.896112154498537
ALG8 0.002519653992124996 5 7.314542074976745
APAF1 0.002523512623781878 7 16.48510474906988
PRH2 0.0025285822317470973 4 2.7428355119976793
ANXA2R 0.002534851473613894 4 2.750648837019879
DDIT4L 0.002536565659072949 4 2.7527818622875246
ZNF573 0.0025370180591109347 5 7.336211763408638
FAHD1 0.0025437356852012092 4 2.7616882376878773
SMARCAL1 0.0025462375480349133 6 11.93052448421405
POC5 0.0025479109890363255 5 7.349730338783405
THEM5 0.0025513613419455745 4 2.771133146785984
LTB 0.0025557673998825594 4 2.776577531299672
GPAA1 0.0025657598639184072 5 7.371757399181777
TRMT61B 0.0025713424876150194 5 7.378615472388432
DHFRL1 0.0025897450357751438 4 2.8182505022491684
PXMP4 0.0025912660970676834 4 2.8201032810422064
GINS2 0.002613383393758459 4 2.8469221019408497
SIGLEC15 0.002614156920211104 4 2.847855956583104
ZNF430 0.0026186631958975697 5 7.436157973451472
UGT2B17 0.0026300379528630315 5 7.449835169288042
PIGG 0.002634599599581321 6 12.038170804367528
LYPD6B 0.0026354802181182604 4 2.873490983724306
HOXA7 0.0026402733385866356 4 2.8792248288699875
GEMIN5 0.0026402929332876037 8 21.210717058365596
KLK15 0.0026420586869386293 4 2.8813579264182616
GCA 0.0026453419508401647 4 2.885276952561874
MAPK15 0.002645496420513415 5 7.468328416397979
RNASEH2B 0.0026480878979857534 4 2.8885508939146893
MS4A12 0.0026549570686729695 4 2.896726071190902
NT5C 0.0026588579969244333 4 2.9013592801550354
GZMM 0.002671047278974628 4 2.9157931630482534
ZXDC 0.002681047873749113 5 7.510453551032411
JMJD8 0.0026847768193678577 4 2.9319724758981227
HIST1H1T 0.002688831231186305 4 2.9367345402226173
ANKRD22 0.0026960300363289137 4 2.9451721980531
SELRC1 0.0027005776784011734 4 2.9504908777652177
RADIL 0.0027045127652863326 6 12.12082034724471
TMEM150B 0.002706989926998751 4 2.957975145113922
ADAD2 0.0027275461332057337 5 7.564716564018855
C10orf10 0.0027293051640153608 4 2.983883978903463
C12orf10 0.0027338727884845385 5 7.572028313389941
OR2S2 0.0027391159869134124 4 2.9952079275887895
HEATR6 0.0027454365966754386 7 16.7510835709676
SLC3A2 0.002752593823164111 5 7.593565881494092
GPATCH3 0.0027578885209933513 5 7.599630658021898
TYR 0.002762031618830937 5 7.604368249795343
CYP7B1 0.0027678386304436334 5 7.610996596841521
PET112 0.0027706326961634002 5 7.614180911247826
HTATIP2 0.002775500268735914 4 3.0368534965587344
ZNF461 0.0027809709949053085 5 7.625935384757778
ULBP1 0.0027843236663327594 4 3.046870758344549
PEBP4 0.0027976075776962573 4 3.0618925234633187
KCNK17 0.002801701141932995 4 3.066507289853235
CEP97 0.002808846323136537 6 12.240280530396502
C1orf146 0.0028157314375890146 4 3.0822730984015854
MANBA 0.0028247401416108798 6 12.25808931760427
KCNK7 0.002832481143583921 4 3.1009924378799876
OR10W1 0.00283964493999881 4 3.1089649629466933
PCSK9 0.0028409568551490652 5 7.693290011224885
SH2D3A 0.0028471475258612057 5 7.700160254268354
LY75-CD302 0.002849564138029621 9 26.034306915578828
OR1F1 0.002849870382304835 4 3.120310090637088
FPGS 0.0028500219172431875 5 7.703345115835187
OR4C46 0.0028506459904345726 4 3.121168970942468
ATIC 0.0028520669156663655 5 7.705609050273573
MPDU1 0.0028529387333426116 4 3.123706509438259
OR5F1 0.002853752143811186 4 3.124606278887865
PAQR4 0.0028585543559409505 4 3.1299131311120814
ZNF658 0.002861859700713391 6 12.299295060373147
CLDN14 0.0028632809156038676 4 3.1351277073488504
IFT172 0.0028654261344001225 9 26.05182760135869
ARSB 0.0028773265073636922 5 7.733440207303212
OR2AG1 0.002880121020355368 4 3.153637035067093
SLC13A1 0.0028904784338677583 5 7.747834777399783
DCP1B 0.0028905178055479127 5 7.747877770946572
DHRS4 0.0028944463753536654 4 3.169297600540852
MTAP 0.0028961590886525555 4 3.1711647746301868
OR13C5 0.0028963820159728193 4 3.1714077256342845
GBP4 0.002897421617147115 5 7.755407661853757
AQP8 0.0029010365271498932 4 3.1764760582039333
OR4C13 0.0029095312423508563 4 3.1857051510142487
OR51A4 0.002911985043563948 4 3.1883660851368605
OR51A2 0.002916470232498458 4 3.1932241097117435
METTL21A 0.0029168378622039057 4 3.193621968620375
TBC1D8 0.002922540260496941 7 16.948388473224348
NDUFV2 0.0029257809639437827 4 3.2032850667238253
SEBOX 0.002926588963591284 4 3.2041566661998004
CYB5R2 0.002928453942094882 4 3.2061675265072425
RNF181 0.0029291763635401697 4 3.2069461139148894
PEX11G 0.0029314309621587724 4 3.20937476980279
NEK2 0.002938903329306217 5 7.8002779195375
RBM44 0.002941632934014475 6 12.38607551970907
SLC5A7 0.002946459474240388 5 7.808383274131179
MTX3 0.0029469533127998247 4 3.2260450824596
PLEKHB1 0.002962574672239124 4 3.242733572546739
GSTO2 0.0029644517498561766 4 3.244732970291907
ADCK3 0.0029653058474315604 5 7.828509510086757
HAUS6 0.0029687207958391353 6 12.415009918842422
ZNF300 0.002968947278956758 5 7.832383527107609
CHMP4A 0.0029712249983912535 4 3.2519371188151
TICAM2 0.002974478164831893 4 3.255391426244925
GRK4 0.0029802668281840314 5 7.844395897200219
OR8I2 0.002981681024738116 4 3.26302625047558
RAB6C 0.0029824432744375716 4 3.2638331370205664
ORM2 0.0029839402215012713 4 3.265417146129348
TMIGD1 0.0029841015561003614 4 3.2655878166087415
KCNAB3 0.0030004295233063134 5 7.86568042282217
OR5AN1 0.0030013004936221164 4 3.28372943437152
ZNF23 0.0030053679786203567 5 7.87087190673847
SPSB2 0.0030087302654063027 4 3.2915343981828338
FDXACB1 0.0030090563033910935 5 7.874743662904177
GH2 0.0030107707684499945 4 3.293674580279121
OR4C11 0.003011061484432181 4 3.2939793801081474
PGAM2 0.003014245127617318 4 3.2973153375114155
ELTD1 0.0030195428374418082 5 7.885725928408267
DUXA 0.0030233582852374984 4 3.3068451098892613
CCDC150 0.0030297147470280273 7 17.06207683101794
LYSMD4 0.0030309752690595923 4 3.3147883640837117
OR8H1 0.003031055211800345 4 3.3148716255658313
PRSS57 0.0030366455224617515 4 3.320688589449147
NT5C1B-RDH14 0.003039294713695923 5 7.90630866450479
BPIFA3 0.003041925711849795 4 3.326173062674945
ST6GALNAC1 0.003044812495313384 5 7.912034723215392
RSPO1 0.003046783994391868 4 3.3312109287984906
ADAMTS14 0.0030507360660859185 7 17.08390479060284
KLK14 0.0030518458650137855 4 3.3364513965847244
KRTAP10-12 0.003055077471702994 4 3.3397924934620384
TAS2R3 0.0030690946235634713 4 3.354243892828698
FAM26F 0.0030716599679652627 4 3.3568815863240973
GAA 0.003074150458724319 6 12.525174620191247
OR2T10 0.003077766657664073 4 3.3631516741863754
ZNF681 0.003078659392657498 5 7.946934459675554
OR2Z1 0.003080674752673935 4 3.36613322371767
FNDC7 0.0030811335115848823 5 7.949470516599142
PRTFDC1 0.0030918934080626653 4 3.3776090162018284
LRIT1 0.0030919916976001414 5 7.960576577629264
BIRC8 0.0030936964487475764 4 3.3794495108173184
VPS41 0.003094771019712656 6 12.54628030015057
PNLDC1 0.0030958073104303953 5 7.964470065003023
EGFL7 0.003095846531913498 4 3.381642859544434
ECE2 0.003100368861024526 6 12.551985643647317
OR52K2 0.0031004508022737793 4 3.386334677060967
PTH2R 0.003104340325083623 5 7.973159950171014
KIF14 0.003104427486287825 8 21.72185019858849
P2RX7 0.003105996751903812 5 7.974844068545715
HDDC2 0.0031085661831168343 4 3.3945874812264996
ASIC3 0.0031094349093952764 5 7.9783368478718195
MIA2 0.003114141497186682 5 7.983111971585197
OR6C6 0.0031199962890363676 4 3.4061747854428193
DPT 0.0031204839530853032 4 3.406668214610025
OR2M3 0.00312048504070646 4 3.406669315003022
CRYBA1 0.003125350523100026 4 3.4115881097695757
DHRS2 0.0031312733229682463 4 3.4175655156623637
C6orf203 0.0031402976523111684 4 3.4266514115336735
TOM1L2 0.0031413384695988915 5 8.010564857636052
OR5P2 0.0031469229410757793 4 3.4333053463839467
HAUS1 0.0031539729682905676 4 3.4403705375691866
KRTAP10-8 0.003158142554713029 4 3.4445416874700374
ZFP64 0.003166851267755741 5 8.036103190568316
MTRF1 0.0031690187816538237 5 8.038263413214597
EVC 0.003170287480167016 6 12.62239436332953
OR5AP2 0.003171714084386246 4 3.4580803931759063
NPC1L1 0.0031789894080235877 7 17.213915972035906
CYB5D2 0.0031860784900238463 4 3.4723472954416708
OR5T3 0.0031896929709110174 4 3.4759271451790528
OR10J5 0.003190185316469364 4 3.476414460523403
MSH5 0.0032054758068105938 6 12.657245936298176
TMEM168 0.00320658722398695 5 8.075473291743531
OR13C3 0.0032164703744886184 4 3.502322722057985
FAM133B 0.003218575271224847 4 3.50438830981607
MADCAM1 0.003219314925315441 4 3.50511383115866
XRCC3 0.0032307797884795456 4 3.516338434192857
NSUN7 0.003231242247847025 5 8.09965757127892
TNFRSF18 0.0032316826953816716 4 3.5172207323787994
OR4E2 0.0032364083785750807 4 3.5218345479009767
OR5B17 0.0032403540592986376 4 3.525681684319986
THEMIS 0.0032433726531425214 5 8.111488939435805
FAM92B 0.003247624337342637 4 3.5327581729067044
ITGB1BP1 0.0032577433709475656 4 3.5425812449735936
TMEM129 0.0032590197130583183 4 3.543818096149587
SULT6B1 0.0032625158858129123 4 3.547203623846107
ECHDC1 0.0032673565561952464 4 3.5518851345833315
TAS2R43 0.0032691042585125374 4 3.5535736746752984
GOLIM4 0.003271053214980932 6 12.721190000541386
STEAP2 0.003276387815706474 5 8.143468200754041
BATF2 0.0032794436219380847 4 3.563544666336076
OR51D1 0.0032797875148410562 4 3.5638757683373576
OR4D5 0.0032812480828878295 4 3.5652816259229705
FAM213A 0.003300338614109863 4 3.5835999196513795
MNS1 0.003307161573976478 5 8.172988477046502
FAM212A 0.0033093543577223526 4 3.592214280416367
PLCZ1 0.003317730009760925 5 8.183063316562823
RBM45 0.0033228534594587945 5 8.187935970560375
PPIL4 0.0033237856493315136 5 8.18882172401551
CLGN 0.0033257969043506757 5 8.190731946636543
CELA3A 0.0033271459629792763 4 3.6091453897045143
RALGAPA2 0.0033325677215878817 9 26.528623000822556
CALHM2 0.0033411391828299148 4 3.6223985489611987
MMP9 0.003345047670625383 5 8.208957647788774
PLSCR5 0.00334556005887326 4 3.6265741203176862
OR1D2 0.0033706146737185025 4 3.6501351069430585
DRAM2 0.003375573747194816 4 3.654777847486489
PLSCR2 0.0033807689451281564 4 3.6596343653061645
CENPK 0.0033808092330344956 4 3.6596719977340504
CLCN1 0.0033826038691226793 6 12.82708229674749
SULT1C3 0.0033862627215966623 4 3.6647619125720423
ARSJ 0.0033879940610413704 5 8.249243321144423
ARHGEF37 0.0033886801863536203 5 8.249882799332049
TAF1D 0.0033976180268348753 4 3.6753340179791323
C1QTNF8 0.003399015878592647 4 3.6766330220035224
CEP72 0.003399229109114834 5 8.259698329919738
CRYGA 0.0034052174839413435 4 3.682389673686338
WDR38 0.003425264169097914 4 3.7009268298854883
CHRNG 0.0034264184336637586 5 8.284858085756692
SLC44A4 0.003443700529479517 5 8.300746930711508
PGBD2 0.0034463618773335875 5 8.30318666268453
CA1 0.0034466282650781623 4 3.7205635618136337
MRGPRX3 0.0034562313578221696 4 3.72935072633734
ACOT11 0.0034578110841943658 5 8.313661102831642
AIFM3 0.0034761657431720515 5 8.330381174026396
KRTAP10-5 0.0034783867461697796 4 3.749531211719434
ADAMTS13 0.0034848774103505738 7 17.504020658854344
TAS2R40 0.0034870694690046023 4 3.757405052572989
RERGL 0.0034897466379609707 4 3.7598288763307126
ROBO4 0.0034939997695005113 6 12.929410124217389
OR52I2 0.0034941698032534088 4 3.7638294129677945
SLC4A5 0.0034983152739252936 6 12.933308615105622
NARG2 0.003503147181470908 6 12.937667925603801
POLE 0.0035171987308925206 10 31.281779972964788
STYXL1 0.00351782959807055 4 3.7851432148856796
SLC23A3 0.0035193518183454704 5 8.369376806695751
ADCY10 0.0035252902009834633 8 22.123303255448306
FANCG 0.003525880990988283 5 8.37523090954894
ELOVL7 0.0035287502384329936 4 3.7949328789626544
DDX54 0.003531651030005506 6 12.9632625860761
ARHGEF26 0.003535615426302006 6 12.966806048764052
FCGR3A 0.003536525069103346 4 3.8018841434520736
PLEKHG5 0.003537630202526234 6 12.968605382052893
LSR 0.0035488752219355216 5 8.39576203650289
CRYBA4 0.0035494170581837504 4 3.813377029427406
RNF168 0.0035543901164006068 5 8.40066647533905
CEACAM19 0.0035619271443376654 4 3.8244897623094154
IQCC 0.0035649914947724604 5 8.410073103179213
TAS2R10 0.003567884398851316 4 3.8297679406189853
MRPL28 0.0035701103133817954 4 3.831737866620201
CLEC11A 0.0035768274279481226 4 3.837675077423105
OR11L1 0.00358335113147713 4 3.8434307085614163
SLC30A8 0.0035889845580935904 4 3.8483924855686444
DIMT1 0.0035964313907565 4 3.8549395679640392
CFHR2 0.003597549357241922 4 3.8559212918401995
SAMD15 0.003597729361125233 5 8.438946533462076
LDHAL6A 0.0035983227818289602 4 3.856600284042651
TRH 0.003603128185770579 4 3.8608157095710007
SNX14 0.003606892229957535 6 13.029848121872835
ZNF563 0.0036124906185984653 5 8.451879817659735
OSMR 0.003617446422717947 6 13.039077313989194
OR2B11 0.0036187535316089445 4 3.874484052295421
TNFAIP6 0.003620657779458702 4 3.87614578041692
NLRP9 0.003621330660650815 6 13.042467162288686
TAAR5 0.0036226515664439978 4 3.8778847113039214
ECI1 0.003623579323733878 4 3.878693552818471
SFXN3 0.0036262698945354064 4 3.8810380919350003
DNAJC21 0.0036317311952408925 5 8.4686588977731
ABCG5 0.0036379938653854963 5 8.4741012670081
SURF1 0.0036408370023094196 4 3.893701719744895
OR1E2 0.003645875524538522 4 3.8980701122984094
SLAMF7 0.003646949889292979 4 3.899000807162567
PEX11A 0.0036500416290247686 4 3.901677579269996
TATDN3 0.0036540658117105384 4 3.905158261824843
C4orf17 0.0036679125613633375 4 3.9171057785386094
TAS2R7 0.0036838702379782544 4 3.9308190760977624
SDSL 0.0036850157038312175 4 3.9318011592754614
OGFOD2 0.00368723998180809 4 3.933707310603837
OR6N2 0.003687845960791091 4 3.934226421069183
FBXO17 0.003710041770116672 4 3.9531820773085236
DDX41 0.0037115771189195033 5 8.537356316831321
LECT1 0.003712048892954304 4 3.9548906256055067
CCDC138 0.0037145245904551976 5 8.53986397985095
PARVG 0.003716345958907048 4 3.9585453784543567
KLK10 0.0037166372431272224 4 3.958792969955534
COL9A2 0.0037264910270396914 5 8.550024517216942
OR52R1 0.0037320986440530063 4 3.9719074853474874
AIM2 0.003733642393490841 4 3.9732139358580323
XCR1 0.0037388636546214073 4 3.977628621150581
TKTL2 0.003746599750644516 5 8.567025575612318
EXOSC2 0.003746754559910925 4 3.98428890465913
BCO2 0.003747404954772397 5 8.567704446615874
XPNPEP3 0.0037505519710924356 5 8.57035631623021
AQP7 0.003754001904240598 4 3.9903936937333313
XXYLT1 0.0037555117394475657 4 3.9916640231354643
GLIPR1L2 0.003762773274749029 4 3.997766558720378
LLGL2 0.0037648866714565785 6 13.165274841320748
GRTP1 0.0037745702585349496 4 4.007655679900804
GPR35 0.003786096555954854 4 4.017288197552557
OR2F1 0.003794106611764244 4 4.023965005310482
CDKL4 0.003810975347743251 4 4.03798018884788
CCDC107 0.0038112310185869176 4 4.0381921340903455
CTSO 0.003812841381891602 4 4.03952676272242
SHD 0.0038134165754691502 4 4.040003332603311
NMBR 0.0038224117244753802 4 4.047446855825833
ACY3 0.0038254925955622946 4 4.0499922783103255
NUP210 0.003827624037294745 8 22.38322089569919
SLCO2A1 0.003828216769137181 5 8.635108498552515
SLC25A52 0.003829383396366323 4 4.053203950170044
CASP4 0.0038367016623915653 4 4.059236034791524
RMI1 0.0038380783811446956 5 8.643236717545165
C14orf183 0.0038384764567302525 4 4.0606971830904435
IRAK1BP1 0.0038449175745323646 4 4.065994363275555
SLC35A1 0.0038451645151259487 4 4.066197271419509
EMB 0.003847736537361257 4 4.068309900089004
GJB6 0.0038577180522218727 4 4.076495297155505
HSD17B13 0.0038617929790407623 4 4.079830900826057
C8B 0.0038658558926694076 5 8.666020384734793
OR51T1 0.003869316541735133 4 4.0859802444916795
WDR19 0.0038711419184176885 7 17.836072018659266
HAVCR1 0.0038714665541993514 4 4.087735357596338
GBGT1 0.0038850629866778053 4 4.09881205810758
ADAM18 0.0038862267573142257 5 8.682625563145528
LIX1 0.003889233440987445 4 4.102201893714578
CEACAM21 0.0038915890312199507 4 4.104114968722797
PEAR1 0.0038967647939798463 6 13.274048782562625
RRH 0.003903029441962272 4 4.113389838475827
OR6T1 0.003906912379120093 4 4.1165316251515645
EXOSC7 0.003909851852837479 4 4.11890796292089
NOX5 0.0039108449620839985 5 8.702577615572565
C12orf29 0.003911365477598059 4 4.1201309177821415
F2RL2 0.0039179767730261215 4 4.12546708846905
PLA2G3 0.003921535886511278 5 8.711203243443943
CTBP2 0.003927000508242004 6 13.298470358191864
UPK3B 0.003935202978261764 4 4.139328845856499
MYCT1 0.003938619444234477 4 4.142070858995912
TMEM116 0.003939574976303735 4 4.142837333210427
NRIP2 0.003939760620614782 4 4.142986225178143
ECH1 0.003940929874809206 4 4.143923839400273
SULT1B1 0.0039434036699767085 4 4.145906640150413
SEC14L3 0.003948423970487579 4 4.149926714888387
MED8 0.003951054021750049 4 4.152030732882889
FAM118A 0.00395324417285076 4 4.153781770347247
OR5M3 0.003956658623975868 4 4.156509715708086
CCHCR1 0.0039594323034344535 6 13.324458401960781
DAGLB 0.003982154709912605 5 8.759672971860233
SLC3A1 0.003985948982923755 5 8.762682318439804
SLC25A32 0.003990906976661078 4 4.183743145554184
PLSCR1 0.003998890286568403 4 4.190057815819116
TCEA3 0.004002871011978255 4 4.19320181611324
PRSS55 0.004003481291455418 4 4.193683543108108
LIMS2 0.004005296150866206 4 4.195115678946213
WBP1 0.004010595651091888 4 4.199293906851724
OR51I2 0.004011912648773894 4 4.200331400091838
ARHGAP11A 0.0040120184911845115 6 13.36614917017124
IL22RA2 0.004012402034882694 4 4.200716838080787
SLC35G6 0.004021712991859302 4 4.208041193912649
IL12B 0.004022338651010977 4 4.208532755666982
GCOM1 0.004027764585032945 5 8.795659761858339
SH2B1 0.004030463081295688 5 8.797776175381633
OR4F6 0.004043266754777322 4 4.22493161769946
GEMIN2 0.0040437122093590185 4 4.225279747827452
FCN3 0.004046756698676986 4 4.227658044538448
FAM189B 0.004051521092592798 5 8.814243526324473
DDX52 0.004054859179323451 5 8.816846078175224
ANKRD55 0.004056367634631839 5 8.818021451110624
SULT1A2 0.004065239148029626 4 4.242058044819917
ZNF30 0.0040677817555755565 5 8.826901133879485
ANKRD27 0.004068093010042912 6 13.410010131006421
OR2L8 0.00407296806806165 4 4.248060457655044
PROKR1 0.0040798308475822305 4 4.2533807103623005
FAM160B2 0.00408619040145716 5 8.841170098246575
CCDC24 0.004096300817073607 4 4.26611249940517
SLC35E4 0.00411569870494064 4 4.281042440181908
HSD11B2 0.004115970098363955 4 4.281250825669791
UBL7 0.004118943419623114 4 4.283532951360348
MAS1 0.004119993622428065 4 4.28433862585826
PRMT7 0.004122621359524812 5 8.869220829785977
UROC1 0.004123138343266837 5 8.86961711267871
GNRHR 0.004123626174807994 4 4.287123801612989
SAMD11 0.004125246996357896 5 8.871232943507346
STX8 0.004126383644588042 4 4.289236397119239
CCBP2 0.004127068525059643 4 4.289760890407793
TGDS 0.0041274493178250545 4 4.290052470588522
C14orf80 0.004131904701491324 4 4.293462052635594
GALM 0.0041449363337535666 4 4.30341382536206
TAS2R13 0.004165666722938793 4 4.319180825263082
SULT1A1 0.0041803955169367754 4 4.330335759178329
C1orf56 0.0041862631721173655 4 4.334768762711487
KPRP 0.004187739428194839 5 8.918750300083271
CKAP2 0.004190739039124437 5 8.921013317208587
MMP7 0.0041913062393372875 4 4.338573850041714
GBAS 0.004194852241143809 4 4.341246644979744
SLC24A1 0.004196477375880134 6 13.508205241912943
PPA2 0.004199194129795309 4 4.344516276440082
OXGR1 0.004230990214028134 4 4.36835801633773
CLCA2 0.004238841142372555 6 13.53995183771244
AKR1A1 0.004252693603955908 4 4.3845296925204895
BCAN 0.004258276425473417 6 13.554410693355596
CFHR3 0.0042630991648238675 4 4.39225398342262
PCCA 0.0042726667894905195 5 8.982206908909284
LRRC19 0.004272815885673765 4 4.399450000961538
NOL8 0.0042924389987725325 6 13.579667360267138
CAPZA3 0.004293633982789838 4 4.414812789311146
KDM5B 0.004300872709701436 9 27.334473273695842
MPP4 0.004312643582293832 5 9.011643548544786
KRT222 0.004314520939033107 4 4.430152037342966
KY 0.00431959603383189 5 9.016735191808962
IARS 0.0043320704437757 7 18.19158483830216
LRRC49 0.0043324450785846135 5 9.026123780106916
SPAG16 0.004332991299137914 5 9.026522280020618
UBXN10 0.004340555178675092 4 4.4491682349813155
SLC26A5 0.0043535163828029395 5 9.04146039368045
COQ3 0.004358883174062209 4 4.462487566806005
C19orf26 0.004394629058135813 4 4.4883051713020485
ADH5 0.004402437506824527 4 4.4939170249422995
ORC1 0.004403044257262493 6 13.660087080548822
ATHL1 0.004403811085204464 5 9.07777037950854
FCN1 0.004405163476688555 4 4.495873818771917
PRSS12 0.004411545756356094 6 13.666184929910447
CTSS 0.004413865392657343 4 4.502112293083018
HCAR3 0.004413871861981136 4 4.502116926437404
FIGNL1 0.004416981327555832 5 9.087210357916382
PEX2 0.00443416718399755 4 4.516619334854413
ACP5 0.004439049471861195 4 4.520098205565966
ARRDC1 0.004493393123244637 4 4.558565601115907
ZCWPW2 0.004495245786388598 4 4.559868838887645
TTC12 0.0044953612326980915 5 9.14281723335248
CHAT 0.004496516676395674 5 9.143629727460763
LYAR 0.004498907614865397 4 4.56244314423568
XKR9 0.004513067536897045 4 4.572378134536133
TLL2 0.004513591343820074 6 13.738479461597546
MFSD10 0.004514043319745145 4 4.5730616273025575
ST3GAL6 0.00452231811519812 4 4.578851850823536
OR6B1 0.004526956296952249 4 4.58209277144625
SLC52A1 0.0045287498761929145 4 4.583345145340039
CHORDC1 0.0045364420860366204 4 4.58871066815144
RBP3 0.004539107589256983 6 13.75630222069735
TSPAN32 0.004547031503866338 4 4.596082274480491
TADA1 0.004547673750411034 4 4.596528811438951
TAAR2 0.004568484951904075 4 4.610964415751713
CEACAM8 0.004572627206196354 4 4.613829861124632
GPRIN3 0.004585684954450074 5 9.205713009233005
C12orf52 0.004589991863022081 4 4.625813981632745
CAPN5 0.004591540578451849 5 9.20974782862085
SLC25A16 0.00459306876645574 4 4.627932781644597
HOXB2 0.0046001533581536466 4 4.632805966774628
FRA10AC1 0.004605915422573651 4 4.6367639368424705
GCAT 0.0046202337022501535 4 4.646577882612331
PNKD 0.00463040028452959 4 4.653527836658719
CDK10 0.004632717546035799 4 4.655109808934993
IQCE 0.004636872366335444 5 9.240811496532356
SLC16A3 0.004654554922634341 4 4.669979410906379
KCNK18 0.004659967688842236 4 4.67365435664871
SEC23IP 0.0046606001855213335 6 13.839817912110263
ANKRD1 0.004663442120662539 4 4.67601105063534
ZP2 0.0046820984327790305 5 9.271502949204717
ELOVL2 0.004685458989765839 4 4.690904507390668
ADPRH 0.004689134281407199 4 4.6933838966471955
KCNJ1 0.004695297222424317 4 4.697537141843734
B3GNT6 0.004697154377017154 4 4.698787626344228
PGLYRP4 0.004697920509573852 4 4.699303345735901
PEX10 0.004702887234348554 4 4.702644649835654
POPDC2 0.004702917113931007 4 4.702664740334171
CDHR1 0.004705669420202672 5 9.287381999988153
SLC52A2 0.004708703887644831 4 4.706553270954152
ELOVL5 0.004712271440509362 4 4.708948185441561
SLC10A5 0.004713793122764178 4 4.7099691487150634
SERPINB8 0.00472304180727246 4 4.7161674494634855
C22orf31 0.004728263899414105 4 4.719661867197286
SEC22C 0.004743307975385394 4 4.729707338118949
TMEM8A 0.004744084641717207 5 9.313092287640206
CATSPER3 0.004755312828868043 4 4.737700689854512
PGC 0.0047587053676487355 4 4.739955949771592
LAMC3 0.004789800721191809 7 18.509154599885125
NUPL2 0.004799374313156424 4 4.766867593640539
GTPBP10 0.0048101694949997205 4 4.7739729187751205
LPXN 0.004831639685482917 4 4.788057427476803
SYDE1 0.00484615714264181 5 9.380412874229032
CHI3L1 0.0048465390445297475 4 4.7977948910925665
ALDOB 0.004856007380246226 4 4.803967445572024
SH3YL1 0.004859011213529222 4 4.80592318864165
GPR87 0.004874634356024889 4 4.816075779822761
WDR31 0.004875460837659854 4 4.816611961049657
TMEM110-MUSTN1 0.004876016049577256 4 4.816972104845011
TMPRSS7 0.004887597792397125 5 9.407342631886287
ADAMDEC1 0.004893990982799427 4 4.82860973344833
PCDHB6 0.0048972433214214154 5 9.413578073938126
AKR1C4 0.004903069173159525 4 4.8344711303968015
KLHDC9 0.0049069162969952425 4 4.836951795540628
ZNF225 0.004915473527800597 5 9.42532985607087
FAM187B 0.004919599439951185 4 4.8451163314027115
SDR39U1 0.004923037081956655 4 4.847325641426558
MICB 0.004927530326899494 4 4.850211054883227
ENDOU 0.004929901296154837 4 4.851732557948022
TNK2 0.004935171941788248 6 14.020846645492735
CDH19 0.004936749959509646 5 9.438990612508302
RNASEL 0.004949472308551227 5 9.447131169692891
ZFAND4 0.004966771359843254 5 9.458166848275066
EXTL2 0.0049749143106964724 4 4.880481091290498
PBXIP1 0.004975000959747309 5 9.463403384194681
FBXO6 0.004977521737438016 4 4.882138440922342
SDCCAG8 0.004978264776431371 5 9.465477780651968
TECRL 0.004978994313567369 4 4.883074067732956
IFT80 0.004978996792624747 5 9.465942845198544
MRPL39 0.0049824733376396075 4 4.885283432886235
FETUB 0.004989448922238295 4 4.889708679267559
LRP10 0.004990492448863079 5 9.473237356122182
SLC25A39 0.004999581979927161 4 4.89612604365043
OSGEPL1 0.005004609163889842 4 4.8993050071010575
SPRED3 0.005006151818408643 4 4.900279874892503
POLR3A 0.005007172018701532 7 18.6495260256226
SDHA 0.00501083217950926 5 9.48610296501209
TIMM21 0.005022079736204115 4 4.910327952103337
SERPINB10 0.0050314444815567645 4 4.916220881488076
SUCLG2 0.00504579768365235 4 4.925231737316309
PCDHB14 0.005049348355541556 5 9.510324096116008
ANGPTL7 0.00505345740931886 4 4.930030037399357
ABTB1 0.005061070555241444 4 4.934791993616557
OR4A15 0.005066041863889719 4 4.937897658988076
NGDN 0.005068405469242993 4 4.939373182152666
PCDHB5 0.005074366390143262 5 9.52595855863636
FCRL1 0.005078048481962523 4 4.945385920852444
TPCN2 0.00509278119353639 5 9.537417558057815
PARP12 0.005093107916523935 5 9.537620495931018
PPIP5K2 0.005099814309663908 7 18.707517592855062
PPAP2C 0.005109739005431036 4 4.96506631085522
BCL2L12 0.005117108156322463 4 4.9696252842191235
GDF3 0.005122841682897577 4 4.973167852272651
RDH12 0.005134610108300524 4 4.980426856345987
CSNK1A1L 0.005143863051234531 4 4.986122646215703
CKAP2L 0.005162159063739385 5 9.580222296625179
PRMT6 0.0051658060067629975 4 4.999589322620102
SLC35A5 0.005167201558919493 4 5.000443865372748
HRC 0.00518192779373007 5 9.59231446047556
OR10A6 0.005196531144108982 4 5.018350420550432
TDRD10 0.005201640853627372 4 5.021459758599718
G6PC 0.005205668424586007 4 5.023908457846945
CAGE1 0.005211731846590528 5 9.610458572771185
DSN1 0.005214572643176389 4 5.029315399225267
WDR96 0.0052164980657622385 8 23.36195218323271
NUDT13 0.005230280963023525 4 5.038831665504689
TTLL6 0.005234981797576965 5 9.62454115683469
MMP15 0.005235676979765546 5 9.6249612727603
SLC25A41 0.005243130688334001 4 5.046595048333334
NEK5 0.005250198964496755 5 9.633724606935115
CORO7-PAM16 0.005262679234436857 6 14.22410382164203
PVR 0.0052644205976907716 4 5.0594161532243564
ART3 0.005267207407997154 4 5.061090593768478
GALNT11 0.005268336492697108 5 9.64463595021968
FAM83A 0.005269507714645147 4 5.062472057340597
KLHL8 0.005282407495237477 5 9.653075207156213
CA14 0.005290558614663776 4 5.075086516256851
PCDHB10 0.005298329812404619 5 9.662597887562296
GLYATL1 0.005300597879473146 4 5.081084834077091
HEMK1 0.005301051591745678 4 5.081355653741644
ADAM7 0.0053049120053862775 5 9.666526194896269
ACOT4 0.0053386606795537824 4 5.103724631337991
TTL 0.0053389439645112865 4 5.103892526958932
ACTL9 0.005357157889279631 4 5.114668888556399
TMEM44 0.005369592153076568 4 5.122004773818901
CTNNAL1 0.005375503636836432 5 9.708353671042367
DARS2 0.0053854242209419164 5 9.714188062007956
AK8 0.005391470486265845 4 5.134871485797387
MNDA 0.005393314416586243 4 5.135953532766386
BMPER 0.00539825042119255 5 9.721715449828208
KCNJ12 0.005401847150881893 4 5.140955887913908
KRT33A 0.005402886161099931 4 5.141564475674647
TCN1 0.005403377160438813 4 5.141852032143345
SVOPL 0.005412819449445155 4 5.147376911187768
SERINC4 0.005417653585656465 4 5.150201755728192
SIDT1 0.005424247431996081 5 9.736918056577005
ZSCAN16 0.005429668754225192 4 5.157212017629192
SPHK1 0.00544476045217724 4 5.165995456321104
NCEH1 0.005447507317241341 4 5.167591539730278
IFI44L 0.005452108308156154 4 5.170263182456793
LTB4R2 0.005453295797709505 4 5.1709523541988185
HJURP 0.005473037260914044 5 9.765254904357166
MTIF2 0.005475170679989101 5 9.766488241791178
CD55 0.00548835857242371 4 5.191234416307688
C22orf29 0.005507697700233912 4 5.202366067622709
NME7 0.00550941109484988 4 5.203350426764367
WDR73 0.005514681433304321 4 5.206376371762717
MTFMT 0.0055231004742945615 4 5.2112041712996655
NACA 0.0055294727618462195 5 9.797720623503423
WDPCP 0.005551248584730588 5 9.810159604480576
EXOG 0.005573103418698309 4 5.2397278253154305
RPTN 0.005588969266619673 6 14.414459571919352
PLTP 0.005600250770616076 4 5.255107342085139
LPO 0.005601751119126487 5 9.838822358900298
TRIP4 0.0056023371349951815 5 9.839153442371854
KRT31 0.005603376085605035 4 5.256873134772354
ADHFE1 0.005609115574381189 4 5.260113377878433
LILRB4 0.005625379818334624 4 5.269277521686336
AP1M2 0.0056442903710441795 4 5.279899670641085
PTCD2 0.005651477174620123 4 5.283927255987602
KRTAP10-4 0.005654670436829006 4 5.285715171010153
ALG2 0.0056565832392288145 4 5.286785672846745
MED17 0.005661596100489772 5 9.872456621654964
ZNF665 0.0056665262835070215 5 9.875211718485637
ACBD4 0.005683167670937152 4 5.301626528035632
G6PC2 0.005690487601734664 4 5.305700787176028
DTX3L 0.0057038178952450395 5 9.895974237482918
DEFB108B 0.005703829343306971 3 0.7302461854013693
SLC45A2 0.005704368010165341 4 5.3134123062495835
TMPRSS5 0.005708334679139106 4 5.315612635515496
ITIH3 0.0057451463894167545 5 9.91882724583778
LRTM1 0.005758981766666824 4 5.343573952079504
PSKH2 0.005766623408094759 4 5.347771521046796
XRCC4 0.005768942087456767 4 5.3490440827474846
UCP2 0.005775369878462269 4 5.352569192829394
PPID 0.005786249087197067 4 5.358526657978
ELL3 0.005803345658975599 4 5.367866293600399
ENPP7 0.005805037296624725 4 5.368788925695452
TRIM42 0.005807777767618834 5 9.953150234988902
CABP4 0.00580797881115346 4 5.370392613882611
DCST1 0.0058081863376532325 5 9.953372927619483
ACTBL2 0.005818999376551881 4 5.376393759275912
CEACAM18 0.005819049033319552 4 5.376420773823961
KIAA1841 0.005842730685838052 5 9.972145353062812
OCA2 0.005844226276470536 5 9.972955607458236
HSPBP1 0.005852987904279522 4 5.394830986137572
LIG3 0.005867157852955617 6 14.568220525811514
TTC4 0.005869048357261062 4 5.403506051663463
RAD9B 0.00587189765678651 4 5.405042637824372
ZNF33B 0.0058763402333433905 5 9.990304179722587
PDCD7 0.005877113742280571 4 5.4078536780499595
SMPDL3A 0.005879199640317967 4 5.408977111049739
MLIP 0.005887149059210344 4 5.413254917950084
RAB3GAP1 0.005892467362992878 6 14.581848048007657
GPANK1 0.005898716217536111 4 5.419469287164172
GPATCH4 0.005899171106220151 4 5.419713425073745
ASS1 0.0059300789938858635 4 5.436257949072432
MRE11A 0.005944466239108867 5 10.02679721091263
SCG3 0.005989990041200996 4 5.468084736104199
TRDMT1 0.005990010963941519 4 5.468095795612747
C1orf122 0.005995950609865367 3 0.8883666666398284
FARP2 0.006000947273177955 6 14.639605753058856
PLEKHH3 0.006001628016453701 5 10.057097710476965
WDR49 0.006005731614018669 5 10.059261910278028
SYT8 0.0060132552681814305 4 5.480358799009892
CRHR2 0.006015544046450383 4 5.481563741229724
TICAM1 0.006025197874500847 5 10.06950825506365
TIE1 0.006027546906746561 6 14.653609678926966
PNMA2 0.0060287795647270504 4 5.488522741864289
STON1 0.006044546330082567 5 10.07966003811147
NEU4 0.006044556851148676 4 5.4967983469472115
GPR135 0.006049529119743683 4 5.49940198488369
SBSN 0.00605257101479237 4 5.5009937694196935
CD97 0.006053817852710381 5 10.084513196504979
ANXA10 0.006057280749391745 4 5.50345674502951
EIF3E 0.006059047542186351 4 5.504380205877025
ECSIT 0.006068986078231219 4 5.509569861927431
ZNF224 0.006071209711723663 5 10.09359703417776
PLEKHG7 0.006074921426273583 4 5.51266512592462
FUT6 0.006095751964980958 4 5.52350444709603
NDUFA4 0.006099351656808588 3 0.9425066389512424
CPA1 0.006101955968976956 4 5.526725631234763
CATSPERD 0.006113004352790008 5 10.115321219567024
PLIN3 0.006117607219784035 4 5.5348374839470855
FCAMR 0.006125513614419463 4 5.538927434051945
MMP20 0.006133189775692714 4 5.542893268788967
BAIAP3 0.006136592112195879 6 14.71038388966386
A2M 0.00614187396735658 7 19.29597556030466
VRK1 0.006146686864847302 4 5.549854497697256
IVD 0.006150961069453351 4 5.552055785267339
ZNF124 0.006158520804087604 3 0.9730782542211587
ACPP 0.006197504879517665 4 5.575928707429238
CD5L 0.006206268074066419 4 5.580403525844361
FDFT1 0.006209998693542732 4 5.582306615990712
SIGLEC6 0.006227371391448131 4 5.591153962393841
TUBAL3 0.006229262552247914 4 5.592115587975428
LEPREL4 0.006239102566729058 4 5.597114403718326
SNRNP35 0.006256436488511541 4 5.605901165737976
LIPA 0.0062607410534636495 4 5.608079448975243
C9orf156 0.006266440853365446 4 5.610961488423004
C4orf6 0.006270781404219126 3 1.030287289719149
ANXA9 0.006273913608713695 4 5.614736058969233
LBP 0.00627582173375214 4 5.615699157810317
PTPN22 0.006283025874371554 5 10.202199926143845
GLTSCR2 0.006290475268685335 4 5.623085637235057
DEFB113 0.006303705660745854 3 1.0468728706204233
GPT 0.006305806030442544 4 5.6307952108932255
FAM24A 0.006305814150049043 3 1.0479320865798896
IK 0.00630862391951637 5 10.215077454408362
PRAMEF1 0.006310107902969207 4 5.632955201644725
SNRNP48 0.0063151538015188335 4 5.635486907501496
LRRC14B 0.00634084119911279 4 5.648344102181466
QSOX1 0.006341339896958876 5 10.231460403247842
RPS6KB2 0.0063506849112985745 4 5.653257418500106
WDR66 0.006357313040935479 6 14.822295877205612
CLN5 0.0063598066776682305 4 5.657803637938926
TTC23 0.006360574527560626 4 5.658186032834493
C10orf120 0.006367670674927676 4 5.661717797365972
GBA2 0.006407112622148048 6 14.847011531483126
APOA4 0.006430299366245539 4 5.692719713228277
C16orf3 0.00644166624115005 3 1.1154470628978044
LEPREL1 0.006459334204773834 5 10.289857851461225
ABI3BP 0.006465837796337005 6 14.875912902046778
CYP4B1 0.006476139920999652 4 5.715221747588881
ADSSL1 0.006480017880490123 4 5.717118079990534
TIMM8B 0.006480088293013262 3 1.1342852988916388
SLC18B1 0.006481098629736579 4 5.717646368330365
DNTTIP2 0.006491140082530977 5 10.30541782128693
MPPE1 0.006495733000157213 4 5.724791290277688
T 0.006502448695244197 4 5.728064734936897
TBX6 0.006505752918697723 4 5.729674086580955
ZNF829 0.006506111246455482 4 5.729848564519072
SRMS 0.0065145212156002144 4 5.733940830826109
NPSR1 0.006519924678111526 4 5.736567371428032
PLAU 0.006524774005900318 4 5.738922715046978
STAC2 0.006542582755947594 4 5.74755762226859
GTF2A1L 0.0065569207102860495 4 5.754492699086116
ADAM33 0.0065712295764235856 5 10.344265906193408
DYM 0.006582942417733891 5 10.349907860333026
TAL2 0.006609380982525325 3 1.1968720655357026
COQ6 0.006628171583816566 4 5.788733875071442
BAIAP2L2 0.006635584393465691 4 5.79227524274219
KRTAP19-3 0.0066390363686214095 3 1.211055832846413
ACTL7A 0.006647605934179927 4 5.798010022593491
RAB11FIP1 0.006651048862741499 6 14.965384951754455
GPR137B 0.006661104572365771 4 5.804437175051236
USP16 0.006668625826586347 5 10.390879887816396
MARVELD3 0.0066718895226072494 4 5.809562959475025
FAM98B 0.006678336735032817 4 5.812623209697549
CPA2 0.006689832860358144 4 5.8180727155448615
ACCS 0.006696778956545529 4 5.82136086589176
PDK4 0.006697434581670298 4 5.821671051423751
SCTR 0.0066992818253056525 4 5.822544846376569
ERMAP 0.006713079646027196 4 5.829064019808498
ZFYVE26 0.006719271355900531 10 33.32918836005157
DEFB135 0.006724356690192605 3 1.2515151018814954
AKR1C3 0.006729253434438129 4 5.836688864458347
MEIG1 0.006772984856718116 3 1.2743472743564568
EHBP1L1 0.006799448568719678 7 19.618173160700177
IL12RB1 0.0068321996150363115 5 10.467665698325135
HIST1H2BH 0.0068424729540176015 3 1.3066927433515405
C7orf10 0.00685939131162351 4 5.897385753905107
ENOSF1 0.006878636095138148 4 5.906264410704821
SLIRP 0.006882739356494806 3 1.3252870731506672
LCE1A 0.006886048924427928 3 1.3268105667968997
C1orf112 0.006886946643933497 5 10.4929580938847
ZDBF2 0.0068983046991039 9 28.829649158853407
CCDC87 0.006899218106682229 5 10.498599947887762
S100A3 0.0069006764202340694 3 1.3335353455936083
HIST1H2BK 0.006905916260604192 3 1.3359408429934518
SLC19A3 0.006906752274716711 4 5.91919167391216
KRT74 0.006931887358781848 4 5.930704123742348
P2RX2 0.0069351408041056295 4 5.932191245969474
HIST1H2BN 0.0069493311225108855 3 1.355802227397924
NUP88 0.006959775089824174 5 10.5262961410439
CECR5 0.006972100887841295 4 5.949036916203585
DIRC2 0.006976335531430042 4 5.950961317731149
SNTG2 0.006982801488655512 4 5.953897486204143
THUMPD2 0.006996783933968939 4 5.960237645006659
PSRC1 0.007001456332319354 4 5.962353479381577
ADAMTS2 0.007005085997627505 6 15.129730563539788
TM7SF2 0.00700752730274593 4 5.965100545420192
MDM1 0.007017985895971108 5 10.55269464119424
LCE1B 0.007023377157934256 3 1.3893941535138707
CYP4F2 0.007028774167254885 4 5.97469601090928
NLRP1 0.007032060311872413 7 19.724779128390292
CD1E 0.007043562362679642 4 5.9813576417934495
FBXW5 0.007060929804728371 4 5.989163435906542
LCE3E 0.007080198214826806 3 1.4149341413493524
SEC14L4 0.007091647992092496 4 6.002923159092468
SLC16A4 0.007097759816572625 4 6.005653794201903
HRCT1 0.007112205756985709 3 1.429231466314436
ALG10 0.007118460480762573 4 6.01488510439254
S100Z 0.00713029770858181 3 1.4372846567237763
MTTP 0.007133909796222466 5 10.604624464781601
CDAN1 0.007134804940898631 6 15.18788939225047
CBS 0.007147425437523391 4 6.027757177467008
KRTAP5-6 0.007158748738646144 3 1.4499079928977903
LCE3D 0.007164654846277749 3 1.4525222090794991
MRPL38 0.007167628175793297 4 6.036704684833472
HPX 0.007182195428381794 4 6.043140793391692
C16orf58 0.007185661170729165 4 6.044670120423746
ADRA2B 0.00719173923020676 4 6.047350416431895
GRAMD3 0.007198502251281537 4 6.050330124076993
TMEM237 0.007198744587146694 4 6.050436842829454
GAPDHS 0.007201294064511339 4 6.0515593538528645
C17orf58 0.0072093810592576135 3 1.472250170674436
NPFF 0.007229710576025763 3 1.4811770387606231
HIST2H3D 0.0072324139905857125 3 1.4823622540431614
CCDC83 0.007234637636534655 4 6.066204004947606
C14orf177 0.007238095090591177 3 1.4848514963149826
MYOM1 0.0072386374983433345 8 24.399425070283243
PER3 0.0072502333540965455 6 15.23876513748554
RMND5B 0.007251580940290197 4 6.0736199280342
C11orf31 0.007253914881658007 3 1.491772921271389
FIBCD1 0.007266457714761669 4 6.080117182842045
HSD3B1 0.007278210325306767 4 6.0852406666418055
DDC 0.007283889104099161 4 6.087713355868793
TMEM5 0.007303348540597748 4 6.0961720147532015
MRPS27 0.007310012251846154 4 6.0990634659150995
INHBE 0.007312406190473993 4 6.100101581134405
AGXT2L1 0.007322430000097359 4 6.1044446776165495
PSG1 0.00734013804474173 4 6.112102782489642
VPS13A 0.0073532545815336095 12 42.780701029513246
CARD17 0.007363240391363077 3 1.5391990076275959
KIAA1984 0.0073848956788440155 4 6.131377425713305
PROK2 0.007404608226785831 3 1.556962577790499
CRB2 0.0074064403058708385 6 15.306348610549652
PDK1 0.007408036181941533 4 6.141297340507821
C11orf94 0.007410576180737887 3 1.5595171156510013
UMPS 0.00741859687473991 4 6.14581430177109
CCDC64B 0.007430394725955403 4 6.150852872489861
SNX31 0.007433555974203986 4 6.1522016146681535
ADAP2 0.007436405003007341 4 6.1534166612229635
CSPP1 0.007438424842302505 7 19.90287940504897
TCF15 0.00745461851663689 3 1.578306210709547
HIST1H4C 0.007459143920677651 3 1.5802305676800927
ANKRD20A4 0.007462396440730531 5 10.747347340361397
BLZF1 0.007464107195765321 4 6.1652069931565805
DHCR7 0.007464731492765895 4 6.165472199560247
SAMD7 0.007467522869842101 4 6.166657729875114
CHRNA9 0.007468833153993628 4 6.167214071122542
PPAN-P2RY11 0.007478632975565736 4 6.171371966053512
CHST1 0.007481797463955681 4 6.172713448884393
GALNS 0.007487544221443471 4 6.175148162219323
ZNF425 0.007489514536733406 5 10.758849696090948
SCP2 0.0075093483364307 4 6.184369016514222
ABHD4 0.007510843071650887 4 6.185000159226563
PACSIN3 0.0075126125769121345 4 6.185747160779912
DUSP10 0.007512806797275351 4 6.185829140809953
GDPD4 0.00752205433249161 4 6.189730074845107
GLRX 0.00752398184453545 3 1.6076753648803024
SLC46A2 0.007531729225140086 4 6.193806192076792
MGAT4C 0.007532370123435262 4 6.194076024616985
TTLL1 0.007542457934490356 4 6.1983202199175755
STK19 0.0075451940825302325 4 6.199470414894893
RUSC1 0.007551824783112857 5 10.785123250016603
HIST1H2AH 0.007563715529236895 3 1.6243782084117067
ZNF692 0.00758741658544874 4 6.217167209111906
KRT25 0.007606078483826944 4 6.224957883192448
ZNF484 0.007624697661565793 5 10.815579045189969
ECEL1 0.007628049207549826 5 10.816972801286367
TNFRSF10A 0.007633582461427563 4 6.236405299021359
ORAOV1 0.007643112246480863 3 1.657494937945948
PROK1 0.007645054955757245 3 1.6583009653295928
CYP3A7 0.007646413676978359 4 6.241731778691156
FAM174B 0.0076479564184109726 3 1.6595043997881842
POLM 0.007665404217524092 4 6.249598855162887
PRAMEF12 0.007668152659359746 4 6.25073583034021
ITGA2 0.007669554863882477 6 15.417050143588332
SLC25A48 0.007676626756433002 3 1.6713716477876657
PSG9 0.007686827515257329 4 6.258450551546423
CPQ 0.007698806277850272 4 6.263389282705963
ZFYVE16 0.007728346676988361 7 20.02413760760816
CEACAM1 0.007735481948464243 4 6.278463044505718
PPP1R17 0.007747438127461453 3 1.7004945283882897
CST8 0.007770367131647625 3 1.7098680517537173
CSRP2BP 0.007793402937848515 5 10.88499204717153
C20orf194 0.007813889940702373 6 15.476186820602791
ANGPTL6 0.007816823379755733 4 6.311643028494885
TTC8 0.007821053677329414 4 6.313359225219156
ICA1L 0.007823085345866208 4 6.314183128999629
FAM189A2 0.007844534811450971 4 6.322868615613814
FAP 0.007851922454825565 5 10.90872182689194
SLC22A11 0.007856764681322886 4 6.327810290171494
TROAP 0.007870470435113677 5 10.91620646165908
ALOXE3 0.007884218072396811 5 10.921742739202337
GALK2 0.007891568382278146 4 6.341831634287452
KIAA1045 0.007896522069807722 4 6.343822334340116
SLC2A10 0.007906776783400621 4 6.3479393828353485
ZBED3 0.007929557974859336 3 1.7741994193657573
ERCC5 0.007935414036501245 6 15.525143043823736
TMTC1 0.007938738810436106 5 10.943604756283214
ZNHIT3 0.007946114384066385 3 1.7808164045419075
ZSWIM1 0.007952385742532452 4 6.366186466627504
CYP11B2 0.007970134834226756 4 6.373259418911307
NLRP5 0.007976344246026123 6 15.541464564710838
ADAMTS4 0.00798146212242923 5 10.96063234414559
SYTL1 0.007987979928799595 4 6.380354893945579
SLC26A11 0.007988445641979203 4 6.380539857832421
ZNF45 0.007999227733559893 5 10.967686316844258
GORAB 0.008000878335748099 4 6.385473709396034
IFT140 0.008006391665294823 7 20.13626082054826
ANGPT4 0.008008846170653523 4 6.388631707229672
KRT73 0.008013594394891166 4 6.390512152385302
KRT28 0.008018502914797068 4 6.392454918192356
TTC38 0.00803161395348483 4 6.397638418893686
BAG5 0.008047609087097549 4 6.40395080408481
HIST1H3E 0.008048245430036464 3 1.8213344730242085
NUF2 0.008049721984599646 4 6.404783715966395
COX16 0.008050780222902235 3 1.822333593270585
PBOV1 0.00805718409675629 3 1.824856370842547
DDI1 0.008066705235485517 4 6.411470709376987
CST9L 0.008081402560096302 3 1.8343791769396374
LAD1 0.008089748650056924 4 6.420521541804034
C9orf85 0.008090595718413775 3 1.8379865573815146
SLC41A3 0.008109630401729764 4 6.428310033029755
C1orf162 0.008114713106997636 3 1.8474308933159662
EXOSC9 0.008120159846406136 4 6.4324271776208475
CYP2J2 0.008122850127074963 4 6.433478261746437
C22orf39 0.008131877046777846 3 1.8541353269237772
DCAF4L2 0.008138533727159029 4 6.439598929525896
C20orf141 0.008142886062723462 3 1.8584281919645567
ANKRD33 0.008150758801347897 4 6.444361768373728
CCDC88B 0.008157082164255324 7 20.195424153067606
CDK18 0.008202381434939184 4 6.4643959188123095
NSUN6 0.00820845956484535 4 6.466746538108428
RRP8 0.008211575873472519 4 6.467951051207205
FAM117B 0.008218852463012018 4 6.470761828562546
PYGM 0.008219691790413364 5 11.053953085045851
CHDH 0.008228207433086923 4 6.474371812271883
LY86 0.00823120561108211 3 1.8926607135298288
SLITRK6 0.008250499177583581 5 11.06582478374394
DPCR1 0.008252190050508942 5 11.066475092344179
QRFP 0.008257078134246795 3 1.9026198980388696
HYAL3 0.008262494563344611 4 6.4875681443831095
AP5M1 0.008265802019987903 4 6.48883823562815
NOXA1 0.00826972812710607 4 6.490345239843242
TMEM87B 0.008270535817687866 4 6.490655177294851
SH2D1B 0.008272059179327914 3 1.9083724570094924
CCL25 0.008292331644461259 3 1.9161404364159633
C16orf55 0.008293252489500655 3 1.9164928374542527
KRT15 0.008310767588308662 4 6.506055569665957
NOD1 0.008317202256141914 5 11.091379050740525
C7orf33 0.00834588039150575 3 1.9365689640926045
PPP1R3A 0.008351692449210567 6 15.687380013353927
DDX49 0.008356704461759722 4 6.523549690277614
BCL2L15 0.008357124079416897 3 1.9408418506166951
CPNE3 0.008359847774157539 4 6.524743268583553
GAST 0.008363178411930582 3 1.9431402900030306
FAM114A1 0.008365787592424283 4 6.526997521374188
GABPB2 0.008373065380965295 4 6.529757392001736
OAT 0.00837817964921336 4 6.53169539345452
PDZK1 0.008397283451890556 4 6.538924231049687
SAMHD1 0.00840439030654042 5 11.124476491362492
ZNF212 0.008406063302427184 4 6.542241039984439
VRK3 0.008449979992587614 4 6.558780280396469
APOBEC3D 0.00846397632101316 4 6.564033460896404
ATP5G2 0.00846602377552841 3 1.9819339982300626
PSAPL1 0.008467079331323608 4 6.565196933699887
CCT6B 0.00847802185427355 4 6.569296458190619
KCNV2 0.008481497884692109 4 6.570597625993112
KLHL25 0.008483871357737384 4 6.571485774428444
ZNF79 0.008492835270575368 4 6.574837830454021
ENTPD7 0.008508209882642519 5 11.163446211421292
DZIP1 0.008544932414724146 5 11.177117600909888
ZNF70 0.008563296060142972 4 6.601065147485912
NDUFA6 0.008575293821512385 3 2.0226424939769436
GIPR 0.008591931056821775 4 6.611662739872219
PCDHGA5 0.008604404503020238 5 11.199135325662677
ZNF419 0.008605192017428135 4 6.616558663038715
GAS8 0.008606198717283188 4 6.616930029338354
OMP 0.008606313381701116 3 2.0341051231236458
C9orf117 0.008611031679648653 4 6.618712284414644
HACL1 0.008611628260998422 4 6.618932217396354
LDHD 0.008618457828440824 4 6.621448899240071
ABHD15 0.008634814711422512 4 6.627468349282389
C3orf14 0.008635480111734626 3 2.0448457794476025
EIF4E3 0.00865511235107933 3 2.0520551267278435
ATP10A 0.008655955146805684 7 20.383833065363568
PIGV 0.00865884801345186 4 6.636292302667277
ADAMTSL5 0.008665854171994775 4 6.63886008066883
SAA1 0.00867950733172071 3 2.0609908947152737
BTN1A1 0.008700739562193534 4 6.651615124723383
FAM86C1 0.008704836993605171 3 2.07024272620046
FSIP1 0.008713769251186106 4 6.656366133579967
MLKL 0.008719867018913781 4 6.65858714117536
MKRN3 0.008733494170663382 4 6.663545038787678
TRAPPC9 0.008736917813049893 6 15.83052384520986
MKKS 0.008737006666639116 4 6.664821729475903
GRM6 0.008737340638571118 5 11.247810294712242
WDR34 0.008739150702098287 4 6.66560077432989
NUDCD2 0.00875062209083923 3 2.086898536379307
BFAR 0.008765760828801502 4 6.675253947494964
C1orf194 0.008773610862912297 3 2.095228900394547
CCDC28B 0.008777627736736463 3 2.0966822607828206
GPR75 0.008802698718006114 4 6.688605620578359
LRRC20 0.008804184858799045 3 2.106274439907619
CGB5 0.008805480669132185 3 2.1067417401690216
TCHHL1 0.008810511772025175 5 11.274289835820316
IFNAR1 0.008812816783869267 4 6.692253237028933
FRMD8 0.008831967116863081 4 6.699145685699214
PM20D1 0.008833240241491153 4 6.699603374241202
PPIL2 0.008839799086517231 4 6.701960244742429
NUDT2 0.008842292977690874 3 2.1199887480103397
ACP1 0.008863201049970518 3 2.127488256991234
RNF183 0.008865036215485749 3 2.128145674633422
SHC1 0.008875838681500412 4 6.7148799501778615
RNASE13 0.00888116263306405 3 2.1339169032710616
ITFG3 0.008896964354594358 4 6.722429069022757
MGST2 0.008904605322517961 3 2.142287941686467
ALDH5A1 0.00891224370810221 4 6.7278779821713215
NDUFB4 0.00891791203987236 3 2.1470298624263666
C9orf139 0.00893082672719939 3 2.151625380811448
LCP2 0.008937616359729589 4 6.736905942588231
VEGFB 0.008940052051530806 3 2.1549040582612573
MYL5 0.008950786932080429 3 2.158715013564389
NCAPD2 0.008954631354407208 7 20.491547518489426
NUDT15 0.008958978486653685 3 2.1616200253771756
FMO3 0.008979411220002153 4 6.751721934376368
KRTAP5-10 0.008981274738229976 3 2.1695137437955925
SLC39A4 0.008989819529300004 4 6.755400980417516
PGAP1 0.00899360531161076 5 11.339605304345644
ARL13B 0.009000352574780521 4 6.759119822613398
MS4A15 0.00901749243317527 3 2.182294883181816
CCDC153 0.00903101521737775 3 2.187054004132532
NRN1L 0.009051060170543683 3 2.194095519707968
CST11 0.009054725336527746 3 2.1953813707918526
SH3D19 0.009067826838296354 5 11.365707966120304
ZNF529 0.009079182565287967 4 6.7868157290159505
HEMGN 0.009089525263778745 4 6.790431809194832
CYP24A1 0.009091351354386077 4 6.791069835159597
UGT1A3 0.00909390716294474 4 6.791962607347221
UGT1A4 0.00909390716294474 4 6.791962607347221
TMF1 0.009095102176212209 6 15.958114358573049
SLC14A2 0.00914606433016919 5 11.392994785249492
SH3D21 0.009150268041602573 4 6.811587152946608
DGKB 0.009166397507878694 5 11.400048507996694
KRTAP4-3 0.009186500808077118 3 2.2412728557740142
ZNF286A 0.009197024405644254 4 6.827776785709796
TNFRSF17 0.009199975150863626 3 2.2459285567187615
SLC43A1 0.009208391679453178 4 6.831700440519758
ZNF98 0.009216757501745037 4 6.834585016833685
GEMIN7 0.009220968880330745 3 2.2531689367084082
CCDC125 0.009223915489921635 4 6.8370510676150635
MCOLN2 0.009225300643823445 4 6.837528058157277
CDKL2 0.009229540297298442 4 6.8389875811843055
LRRC56 0.009230453142264004 4 6.839301745967762
FUCA2 0.009251544129816625 4 6.84655186340118
BTNL9 0.00927990623343641 4 6.856275686386991
CEP85 0.009282890382621482 5 11.440164279153084
GLDN 0.00928634747002382 4 6.858479933575606
VANGL1 0.00929567780548384 4 6.861670171055087
C8orf44 0.009297968165161916 3 2.279585605595396
WDR25 0.009298328156449799 4 6.862575803172131
RRNAD1 0.009299418159536287 4 6.862948185977434
PPCDC 0.009307289399195352 3 2.282768788680917
BTBD6 0.009312607934001044 4 6.8674508457182775
TEX261 0.009336669300047451 3 2.2927813430992603
PSORS1C2 0.00934028919110979 3 2.294012827530674
LGALS13 0.009349037658194153 3 2.2969870990905754
RNASE3 0.009353967937990168 3 2.298662063005004
TARS 0.009360822886680602 5 11.466723847201205
MRS2 0.00936466953451274 4 6.885161911735387
CPAMD8 0.00938730341424836 8 25.224300243433852
CCDC142 0.009393708748344902 5 11.477865766810716
IL23A 0.009417597189789146 3 2.320200703646089
HRAS 0.0094514612806914 3 2.331605074595
RGS21 0.009454007075292262 3 2.332460782584249
JAKMIP3 0.00945812892368622 5 11.499580164764517
C4orf3 0.00945999115939343 3 2.3344712909871363
GADD45B 0.009468288835157157 3 2.337257027273228
ALPPL2 0.009469864493347229 4 6.920652944348943
NME1 0.009481418823295423 3 2.3416601546613984
TMED1 0.009501780115152327 3 2.3484763621067097
TOM1 0.009512023817818877 4 6.9347673096715745
TRIT1 0.009516281060223142 4 6.936189130520286
ASCL4 0.009523732333512907 3 2.355808965954694
ITPRIP 0.009527106730186355 4 6.939801819027631
TRIM35 0.009550821884484013 4 6.947701734218997
TC2N 0.009552245740110063 4 6.948175425975597
TUB 0.009552498973339903 4 6.948259664898803
ZNF91 0.009567623489245235 6 16.1190212870003
CETN3 0.00958339422688845 3 2.375653317997786
SPACA7 0.009598428616299316 3 2.3806346588271277
MMRN2 0.009608090002511976 5 11.549566092389357
MS4A13 0.009613200470623095 3 2.3855214940233083
CCDC58 0.009634039858505127 3 2.392402964494436
HIST1H2AD 0.00963756814258753 3 2.393566596165963
NME5 0.009648222024506352 3 2.3970776988546407
C1orf94 0.009649973884315008 4 6.980521878312889
GSTA1 0.009651136470029045 3 2.398037517301818
ZNF620 0.00965599820002511 4 6.982505201706602
TMEM223 0.009670466421289383 3 2.404396221885717
REG1B 0.009670767564082557 3 2.404495185032906
KLRD1 0.009674962877573426 3 2.4058735539846263
UGT2B7 0.009683384199142235 4 6.991505793661018
CERCAM 0.009684923363339969 4 6.992010901862049
GLTPD1 0.009691214779118603 3 2.411207529824165
MATN4 0.009696579013627844 4 6.995833363662163
IL17A 0.009698588479751554 3 2.4136247041481247
FAM167A 0.009700542789057489 3 2.41426504162087
FZD9 0.009701384591436575 4 6.9974080248530015
PUS10 0.009702929416354589 4 6.997914059213801
RAB19 0.009708261983797215 3 2.4167930193731957
TPH2 0.009714042846848629 4 7.001552107713212
TDRD9 0.009715972514532102 6 16.167917781286228
LARS 0.009730539450962528 6 16.172679183589164
ATG12 0.009735143167452899 3 2.425580895820323
GKN2 0.009735385347978034 3 2.425659959137211
CDK5RAP2 0.00973818441721827 8 25.34090962718998
MMEL1 0.009739061882802885 5 11.592594382867876
GJA9 0.009750474904283301 4 7.01344952756161
DUSP18 0.009756705766858042 3 2.432612695369798
SLC47A2 0.009760104598388443 4 7.0165868900085275
NEIL3 0.009767628720686665 4 7.019036123163268
ZNF92 0.009770708447156991 4 7.020038089135703
KRTCAP3 0.00977454674094976 3 2.438419209096217
C16orf90 0.009777204767537472 3 2.4392833907045897
TMEM97 0.00977999265918155 3 2.44018954432995
BEST1 0.009790937663198065 4 7.026611750721523
NRSN2 0.009795383333614589 3 2.4451874053263287
ILVBL 0.009802641674666048 4 7.0304089338929545
MYOT 0.009830121709516684 4 7.039306787536391
MIB2 0.009842197773185983 5 11.626076353294621
C14orf119 0.009854936888410389 3 2.4644534407808134
C14orf93 0.009862753694923851 4 7.0498408786811275
BSCL2 0.009866277294640019 4 7.0509762843502415
METTL4 0.009881332739764914 4 7.055823066036115
FAM65C 0.009916000814574786 5 11.649823178319892
GPR155 0.009924613140581594 5 11.652582867021165
TMPRSS2 0.009927834234873683 4 7.070747205920229
LYZL2 0.009930099643734477 3 2.488605292265657
RPE65 0.009943076094903696 4 7.075623856615225
LRRC15 0.009957009156593451 4 7.080075285621261
PFKM 0.009968604525759539 5 11.666642356630739
TARSL2 0.009977403815793259 5 11.66944720568844
GGA3 0.009978013110775029 4 7.086774130436513
C1orf158 0.009982143569238263 3 2.50522262293793
PCDHGA2 0.00999497832204624 5 11.675041908111798
FOXRED1 0.009995456853147247 4 7.092326905821654
PCDHGB1 0.010006662902769322 5 11.678756213275449
FAM96A 0.010007901177319006 3 2.513415180317511
RHOF 0.010030733106106006 3 2.520659753686293
FILIP1L 0.010053229449751339 6 16.276383506323683
C15orf32 0.010059785726317525 3 2.529854589566968
RSG1 0.010089501233572778 3 2.5392320706498426
DCAKD 0.010093763053029283 3 2.5405747537391203
MRPS30 0.010093897589375246 4 7.123484332764685
ATM 0.010123167223716855 12 43.795628076608
CDK5RAP1 0.010139040590864736 4 7.137672064193113
COG5 0.010145977076214622 5 11.722713751162885
HAND2 0.010158606705912726 3 2.5609347701962517
TCP11L2 0.010158930078516593 4 7.143903184662865
IFT27 0.0101778564829428 3 2.566954179651165
C9orf89 0.010192425630957277 3 2.571502468979614
CD180 0.010194559851656751 4 7.155035405781212
ZNF93 0.010195473140573471 4 7.155320248741397
NPM2 0.010202491304998347 3 2.574641078294408
ABHD14B 0.010203082628668604 3 2.5748253654599687
ANKRD30A 0.01022361559016219 6 16.329819563053096
HTR3A 0.01023387723879229 4 7.167275188118621
TMEM86B 0.010234347434800208 3 2.5845540791185053
GLIS3 0.010284924474057771 5 11.765964508000689
C17orf64 0.010307482987472307 3 2.607197381107561
HSD3B7 0.010318993715639565 3 2.6107466989995496
ZNF181 0.010319027764877985 4 7.193624394810079
C21orf62 0.010319247354062611 3 2.6108248639489435
MRPS34 0.010323075244489563 3 2.612004292195981
SEC23A 0.010331373558527061 5 11.780294042251597
LAMA1 0.010350841880891831 11 39.283484280872514
TNFAIP2 0.010368859142296965 4 7.2089447265840825
PLEKHO2 0.010373849751883652 4 7.210475041255901
TMPRSS11A 0.01039155519846703 4 7.215898348069253
DBR1 0.010392586676750047 4 7.2162140154392045
CST2 0.010392933328735582 3 2.6334528931688252
CRYGD 0.010415027223277203 3 2.6402067188945644
C15orf52 0.010419356360576115 4 7.2243956231413655
EVI5 0.010445037294081382 5 11.81509215514291
FKBP14 0.0104455246540176 3 2.6495061468467442
SOCS4 0.010446200685609188 4 7.232579183848802
IL24 0.010447291209310679 3 2.650043990202054
GAMT 0.010460320570646253 3 2.6540081171249454
GOLGA6B 0.010462098859518168 5 11.820283180069914
FGGY 0.010479813567327608 4 7.242796867043767
MS4A2 0.010483616167337303 3 2.6610835410315006
HAS1 0.010492709163436887 4 7.2467082815489725
BAG1 0.01050334241703426 3 2.6670627172646575
DMPK 0.01050339307846239 4 7.249945261406221
PLA2G2F 0.010518126647295272 3 2.671536650576056
SHISA3 0.010519535213996602 3 2.6719625796456357
TMEM215 0.010522269937237063 3 2.672789357113639
USP6NL 0.010528987102923505 5 11.840553632909845
PCK1 0.010535409725361192 4 7.259626094652391
NKIRAS1 0.010553362698314889 3 2.682174581242692
ZMYM6 0.010559623261895024 6 16.43266260577007
MTUS1 0.010569988159392241 6 16.435783298785452
SLC13A2 0.010581256902696108 4 7.273438286009634
HARS 0.010581420452476845 4 7.273487451924597
CRNN 0.010582716215807891 4 7.273876954397486
GEN1 0.0105859717914415 5 11.857722564858824
ROPN1L 0.01058627601049886 3 2.692079572341714
DEPDC1 0.010592867149264705 5 11.859793864799668
MBL2 0.01060974454140875 3 2.6991236451472576
ALDH9A1 0.010612208935862521 4 7.282729640519053
EBPL 0.010614349812862748 3 2.700504106723613
FBXO7 0.010616767152403141 4 7.284095686231244
MCM8 0.010620850542251965 5 11.868186141759185
LRRC3 0.010624718744071436 3 2.7036100970346344
SPATA17 0.010637938938813339 4 7.2904330335646
LDLRAD1 0.010641708255321547 3 2.7086927913121563
PLEKHN1 0.010643555688059305 4 7.292112200088981
PRSS58 0.010648510862884437 3 2.7107256540885603
OVCA2 0.010667476178474435 3 2.716386393437003
STXBP4 0.010680295838884548 4 7.303074352967709
ICAM4 0.010684350765142542 3 2.7214147316034576
LHFPL2 0.010689774634551364 3 2.723029283688036
TMEM95 0.010691037519436399 3 2.7234050970477703
NUDT1 0.010693304650866462 3 2.7240796471710764
TTLL2 0.010716502889218238 4 7.313841010771867
TM2D2 0.01072774024886561 3 2.7343080735948693
ZNF320 0.010739934009528232 4 7.320789411661764
FCRL4 0.010740939580245006 4 7.321087273790438
PDIA5 0.010776041627889357 4 7.331467672331124
COMMD3 0.010785164065837459 3 2.751292687255912
LRIT3 0.010813817128867247 4 7.34260136947387
HLA-DQA2 0.010834353625614346 3 2.7657708255402444
DEFB125 0.010841299687584903 3 2.7678100444022444
COCH 0.0108434889744295 4 7.351319708103848
CREB3L3 0.010853046041117568 4 7.354122792760116
TSNARE1 0.010854028507636122 4 7.354410811487247
SNRNP25 0.01087016864709125 3 2.7762715455705376
COX4I2 0.010899507936539281 3 2.7848481599363257
TRIM47 0.010902850009717148 4 7.368690885887662
CRYBB3 0.010943409830722688 3 2.7976392416738154
CTTNBP2 0.010957166690602028 7 21.13310575541569
MED18 0.0109646432506374 3 2.8038075302962118
VSX1 0.010979697744937632 3 2.808173694363817
DDX10 0.010999637685430693 5 11.979682055369143
NRSN1 0.011008165924012518 3 2.816413990219469
TSPAN19 0.01101228727227896 3 2.8176051941949174
NT5C2 0.011028208519942939 4 7.4050700189741026
TTLL11 0.011041651125695814 4 7.4089467695342766
ZNF76 0.011074303389057774 4 7.41834404484671
MPZL3 0.011077390857474978 3 2.836363993088015
PDYN 0.011090350549404954 3 2.8400851560301827
GIGYF1 0.011148739323837913 6 16.60539899404671
LAMB3 0.011169841743266936 6 16.61141771666074
FFAR1 0.011185397603332476 3 2.867245676700443
POP5 0.011185712958077947 3 2.867335411705578
HEXDC 0.011198408508013381 4 7.4538130900460295
NUCB1 0.011201070169381514 4 7.454569524301311
NKX6-2 0.011201542680097267 3 2.8718365889279633
ZBED2 0.011230571928213242 3 2.880074730941481
MATN2 0.011237241886694085 5 12.047699013502285
FOPNL 0.011240450742857405 3 2.882873416028878
DNAJC5B 0.01125509290379483 3 2.8870170953285257
DSCR6 0.011261327855959074 3 2.8887799469459665
RPS6KL1 0.01127165117484861 4 7.474563813350744
THAP6 0.011285682571547571 3 2.8956566925585325
AK3 0.011289666807729824 3 2.8967802764875215
ADAT1 0.011289752247701604 4 7.479671569480594
IFT88 0.011298971293262898 5 12.065137089166928
VWA7 0.011303220890509955 5 12.06633409985573
SPICE1 0.011314630484052674 5 12.069545712194868
C15orf43 0.01132365403761387 3 2.906349022049496
UBE2U 0.01132788564152558 3 2.9075383974191427
COL22A1 0.011345808881676694 7 21.244040021308628
UGT2B11 0.011347898162429655 4 7.496024568283346
OR4S1 0.011348500436424689 3 2.9133263158811014
HEXA 0.011356753613374787 4 7.498507811034683
TNFAIP8L3 0.011362551174090319 3 2.9172653220420117
BCAP29 0.011396493116207116 3 2.926760831075913
TMEM208 0.0114023324441284 3 2.9283916074157164
KCNMB1 0.011403389968001224 3 2.9286868587471764
ERP27 0.011412168053201981 3 2.9311365784575516
PTPN1 0.011418560469146376 4 7.515786554988248
ASNS 0.011450134333926656 4 7.524577711042685
CLEC6A 0.01145085166267304 3 2.9419099568299996
RTKN 0.011454094260965922 4 7.52567858772975
PRSS3 0.011464823349758266 3 2.9457922284699367
ADCK4 0.011476007304975869 4 7.531763715513022
FANCI 0.011485003809011338 6 16.699993073986256
ESCO2 0.011487596682819798 4 7.534977378335011
NOG 0.011498472692485136 3 2.9551231126569144
SHISA5 0.011518718010727956 3 2.9607240971837165
RBM24 0.0115232781025272 3 2.961984330368736
MALSU1 0.01152479754077096 3 2.962404134915666
OR5L2 0.011545930456148781 3 2.968237269091375
RUNDC1 0.011552796494183353 4 7.552997373347399
SGPL1 0.011555714389764512 4 7.5538014728984955
TM4SF4 0.011558859918740531 3 2.9718008752455574
CHP2 0.011560525139820367 3 2.9722595554978453
EMILIN1 0.01156930631742844 5 12.140411630710874
ZNF285 0.011581483612431952 4 7.560894131665691
OR10H4 0.011586028766901018 3 2.9792763081973384
C7orf50 0.011586996902045173 3 2.9795423681122584
ACTL10 0.011599840346619752 3 2.9830698864903034
LRRN4CL 0.011619038094593918 3 2.9883354568979827
OR5L1 0.011620084130308673 3 2.988622117176756
CYP2R1 0.011626793567783004 4 7.573327397693996
CRYBA2 0.011630905411474683 3 2.9915861335924125
ZNF304 0.011631878103112073 4 7.574719628980025
RABL2B 0.011647977898374342 3 2.9962568573583415
OR13G1 0.011673981635178125 3 3.003358026017451
FKBP7 0.01167410239834583 3 3.003390967862035
TRIM48 0.011686058770013913 3 3.0066507676590453
PPM1J 0.011706955004738088 4 7.595207239822898
B3GALNT2 0.011713730514125558 4 7.597049805503467
GSTK1 0.011715443749675682 3 3.014648341887395
OR5B2 0.01171730469459841 3 3.0151541590463786
SLC22A5 0.01173229133646979 4 7.602091938793884
TBCE 0.011741157740780665 4 7.6044977572643555
OR8B8 0.011743873573484422 3 3.02236711213023
ZNF491 0.011748960661512365 4 7.606613524454703
IL33 0.01175505746658372 3 3.025398508613392
LXN 0.011756661114582814 3 3.0258329440987497
PLA2G4C 0.011772793061769395 4 7.613067109786591
MCM3 0.0117794989968827 5 12.197747888184804
TLCD1 0.01179522615493732 3 3.0362627903285757
TSSK3 0.011795888055342008 3 3.0364415058444036
RPUSD2 0.011799573166642895 4 7.620303520766958
ISM2 0.011838214058238926 4 7.630716356645643
KCNQ1 0.01183882299522318 4 7.630880182312611
ZNF766 0.01183902706251247 4 7.630935081795614
FOXN1 0.011843533419530537 4 7.632147172459625
FYCO1 0.01184625072916134 7 21.38147944432373
CELA1 0.01187033856903992 3 3.0564804422140757
TRIM45 0.011873451938259933 4 7.640182925013183
KIAA0196 0.011874728890413149 6 16.806259858799343
SLC30A6 0.011886174171315761 4 7.6435939027242705
SLCO1A2 0.01190479967302856 4 7.648581114757708
ODF3L2 0.011931314931417776 3 3.0728004234181587
GSTT1 0.011935766105275566 3 3.0739885260701154
LYG1 0.011972890212163273 3 3.083880638358569
OR5P3 0.01198402070052286 3 3.0868405713913463
C4orf33 0.011985643466221609 3 3.0872718869516245
TMEM119 0.011993497401477864 3 3.089358572708021
TNNT3 0.01201977603936697 3 3.0963306548599885
PHOSPHO2 0.012023493226870076 3 3.097315659745407
ZNF783 0.012024019944001279 4 7.680322410980638
FAM71E1 0.012030572640112664 3 3.0991907776742327
FBXL22 0.012034824604818374 3 3.1003164679562714
OR8H3 0.012056932062755932 3 3.1061630029013765
OR52N2 0.012057257181596599 3 3.1062489047467183
ZIM2 0.012064714080327197 4 7.691085717122052
GJB4 0.012080641329174352 3 3.1124213955624063
HLA-DPA1 0.012084136742422986 3 3.1133430324744134
OR5K1 0.01209035462578299 3 3.1149818534359754
STEAP4 0.012108564477057654 4 7.7026437639437475
OR7D4 0.012136423823908489 3 3.1270982441810036
STARD6 0.012147767724671956 3 3.130074766807998
GUCA1B 0.012147798897573198 3 3.1300829424728542
NAA11 0.01215460507857509 3 3.13186749223007
CLK4 0.012160570614498389 4 7.716298019772915
BRIP1 0.012162533477014353 6 16.882546645964858
C2orf80 0.012179873979272213 3 3.1384842599923237
PADI4 0.012182520148388986 4 7.72204358865484
MFAP5 0.012184198460592714 3 3.139615284708775
STARD5 0.012185264338039754 3 3.139893993360496
POMC 0.012188446327544492 3 3.140725885767606
KLRF1 0.012221205467762817 3 3.149277914191842
RPAP2 0.012232171991547981 4 7.735002955666548
SRA1 0.01223269263446525 3 3.1522713679324603
OR10G7 0.012239652070477763 3 3.1540835850398476
CLDN22 0.01223988187431529 3 3.1541434079397375
OR10G8 0.012265544153598422 3 3.160816884643614
OR7C1 0.012267891615046364 3 3.1614266535526023
OR5K2 0.01227737896016723 3 3.163889881924249
OR5W2 0.012288777322697383 3 3.1668467888831935
RAB27A 0.012297298474253761 3 3.1690555352245884
BLVRB 0.01230161916507944 3 3.1701749132383865
OR4C6 0.012338425816724735 3 3.179694843156609
MC2R 0.012351460916111908 3 3.183059609141485
FNDC4 0.01238206694010492 3 3.1909462168350773
P4HTM 0.012407775242724054 4 7.780423113329711
C7orf29 0.012429234871037177 3 3.203062908658385
HSPA1L 0.012436938265930913 4 7.787904676804915
CYB561 0.012437032519763674 3 3.2050616262665903
PRR4 0.012437172228206865 3 3.2050974254854636
ADAL 0.012445600219616736 3 3.2072562995986935
KCNMB3 0.012452605485397247 3 3.2090496367986656
OR4S2 0.012458297111978406 3 3.2105059510994822
BPGM 0.012465198972032132 3 3.2122710463189006
CLEC7A 0.012476770179253195 3 3.2152281255890998
DENND4C 0.012483581959562085 7 21.548436454144657
CNPY2 0.012483864532364275 3 3.217039783918069
OR10AG1 0.012486876827868839 3 3.2178087150926227
INMT 0.012487225107703248 3 3.2178976066505207
OR10H2 0.012501226380800808 3 3.2214691296496523
ISX 0.012502326184313206 3 3.2217495063551342
DCLRE1C 0.012524874201102367 4 7.810359591552726
OR5M10 0.012527209926880679 3 3.2280867046766017
OR5K4 0.012538164243310125 3 3.230872525986159
GLMN 0.012570554394643958 4 7.821962918772265
OR6C4 0.012576248837527547 3 3.2405392551505936
FAM211A 0.0125819481079141 3 3.241983371908169
KCNK16 0.012589677073687702 3 3.2439407541586194
AQP6 0.012598962968050895 3 3.2462908646668662
C1QBP 0.012616999263007082 3 3.250850678499507
EXTL1 0.012633254838224903 4 7.837821995360738
CCDC115 0.012645922247646492 3 3.258149374983606
OR6C68 0.01264746995271545 3 3.258539472702678
TRIM68 0.012673561460631269 4 7.8479759330265875
COL9A1 0.012695426503761676 5 12.43633799029859
TTC39A 0.012708637999682833 4 7.856786413061991
HGFAC 0.012712158483538074 4 7.857669357775206
RDM1 0.012721402828094745 3 3.2771195075733224
OR4P4 0.012726059560650722 3 3.2782862177593026
OR5I1 0.012730118879568304 3 3.2793029065990176
EBLN2 0.01273507283449628 3 3.2805432306789557
CCDC96 0.012736523692341557 4 7.8637735950761005
YIF1A 0.012737084808661711 3 3.281046833632012
KLHL26 0.012746415089421186 4 7.866248406542591
PRODH2 0.012764494861194256 4 7.87076704080139
R3HDML 0.012766774053988588 3 3.2884690229808564
HERC6 0.012767055419123062 5 12.45427368675229
NR0B2 0.012768439344729455 3 3.288884834050358
OR10A5 0.01277415002580798 3 3.2903103434499545
FNDC9 0.01279790800382232 3 3.2962341039676035
OR4X1 0.012860118785888296 3 3.311694326171164
OR1S1 0.012868073082473895 3 3.3136657520222204
OR12D3 0.012878367989370084 3 3.316215499522717
FAM151B 0.012881357805222557 3 3.3169556125734028
CEP78 0.012893299601905836 4 7.902777253581162
C1orf216 0.012898558677143956 3 3.3212103064392964
RASA2 0.01290519899414725 5 12.48858571852014
POLR2B 0.012917902455557805 6 17.07458997878131
METTL7A 0.012920967371678348 3 3.3267447811744217
FOXK2 0.01293060219520747 4 7.911988670419271
SYT10 0.012938979200023116 4 7.914053662552365
ETFDH 0.012954633879922671 4 7.917909119867921
ZKSCAN4 0.012987778981450142 4 7.926056993141151
ZNF189 0.012998139543972963 4 7.928599662578794
ATG16L2 0.013023961240201038 4 7.934928080197517
TMEM156 0.013028923272869964 3 3.3532755611898173
RTP3 0.013029251657744236 3 3.3533559322437827
IDI2 0.013030286552943764 3 3.3536092061631164
ZNF17 0.01304728939302057 4 7.940634740116397
MGMT 0.01306282479893516 3 3.3615623107407533
OR14C36 0.013066342057150963 3 3.362420839457813
RNF141 0.013067577245277379 3 3.362722282831635
IRX6 0.013078736414220528 4 7.948311568132571
OSCAR 0.013086182364500832 3 3.367259399494204
XRCC6BP1 0.013091607100665013 3 3.3685810982705866
FRMD6 0.013094927353960418 4 7.952256990622001
TAS2R50 0.013096107144141117 3 3.369677092167541
HAVCR2 0.013109909651415574 3 3.373036401927158
EXOSC8 0.013112944901276352 3 3.3737746651442677
DIABLO 0.01311861518526724 3 3.375153395569816
DEPDC4 0.013119315153118436 3 3.375323552085378
LCT 0.013134775976023432 8 26.293415683530107
COIL 0.013150680507634705 4 7.965806238901165
MED24 0.013156872882861988 5 12.550174826913668
OR5T1 0.013165481034544905 3 3.386526371496349
PLCB4 0.01319255954313396 6 17.141680950508817
IGFBP6 0.013210329083066758 3 3.397372345504955
DCXR 0.013215043559084122 3 3.398510375280255
TRIM73 0.013219388696683187 3 3.3995588956068885
GNPDA1 0.013240579022065834 3 3.404667441860786
OR6A2 0.013243226467484355 3 3.405305118923484
OR5AR1 0.013245699492760513 3 3.4059006706697863
FBXO2 0.01325777428345082 3 3.4088069365123492
IGFBPL1 0.013273402386430357 3 3.4125645698096383
IAH1 0.013279093019342816 3 3.4139317461068064
GALNT5 0.013289151966436383 5 12.582081403153548
C8orf74 0.013302817488065558 3 3.41962533592623
CRYBB1 0.013314070299109974 3 3.422322374972752
OR52E6 0.013319062706001725 3 3.423518219587651
CPA6 0.01332734914128996 4 8.008369318504645
GIMAP7 0.013331307253711738 3 3.4264493177297104
SFTPA1 0.013332445456487686 3 3.4267216456300833
LPIN2 0.013352356433610647 5 12.597216271323763
MPV17L2 0.01337094995066099 3 3.4359207962018727
AMY2B 0.013389798416465103 4 8.02328158356637
OR56B1 0.01339273320718489 3 3.441113490835546
DEPDC7 0.01340599200428673 4 8.027137249431107
ZNF582 0.01341752904012493 4 8.029881396705369
CBR4 0.013420161094394116 3 3.447639916600681
OR5D13 0.013420614743994655 3 3.4477477512173493
C2orf73 0.013424094877479696 3 3.448574875537932
BCCIP 0.013427220631049255 3 3.44931759400248
OR2T35 0.013440475913667961 3 3.4524653223734756
STOM 0.013449846546951411 3 3.454688717174772
PROL1 0.013452107252696422 3 3.4552248919927933
RASAL3 0.013460672438328125 5 12.6229899085521
CLRN2 0.01346381918297118 3 3.4580012051080953
TAS2R8 0.01347698716275308 3 3.461119831454156
DUS2L 0.013484763388024481 4 8.045827297984882
AFP 0.013484764608165839 4 8.045827586652374
RFPL4B 0.013486300216240203 3 3.463323665919141
FRRS1 0.013489750733677447 4 8.047007015454568
PNMT 0.01350604947977659 3 3.467992155391121
HDAC10 0.013506326139849888 4 8.05092470927347
COL18A1 0.013534550203504726 6 17.223319137184035
OR2M7 0.013548002271723997 3 3.4778869907223493
OR6C1 0.0135548907677591 3 3.479508797824737
PGM3 0.013584940062449107 4 8.069441223506573
MC4R 0.013592032167980364 3 3.4882392763683088
OR7G1 0.01359402550338889 3 3.488707165419815
SLC35E2 0.013597756567001195 3 3.4895827638617596
ATAD3C 0.013599145944887606 3 3.4899087597032703
NCAPG 0.013599763776895576 5 12.655788118964018
OR4K1 0.013602215691842974 3 3.490628911483151
NCOA3 0.013610498443950394 7 21.824040026789888
OR10J1 0.013624522254205736 3 3.495857143127748
OR1A2 0.013629104513563289 3 3.4969300918730895
DKKL1 0.013645679384432483 3 3.500808175368654
TLR9 0.013655598866524692 5 12.668861256905586
TTLL4 0.013656913970100848 6 17.252035739901423
KLK5 0.013664753325745068 3 3.5052652309076784
RECQL5 0.01366802594646066 5 12.67176374086159
PIK3R3 0.013670122350982784 4 8.089385920523023
KIAA0391 0.013670955220995368 4 8.089580324193598
LOXL3 0.013678790701666605 5 12.674275867489985
MLPH 0.013682925434108584 4 8.092373052215736
ZNF792 0.013686335719122814 4 8.09316825276634
OR4D2 0.013689841611315012 3 3.5111183404791184
CTRC 0.013702551982846794 3 3.514079640792322
NOP14 0.013728014504691393 5 12.685738240687593
OR10K1 0.013731097885909215 3 3.5207204895979767
CLUAP1 0.013732240303190991 3 3.520985975350217
MMD2 0.013736754677348719 3 3.5220348553633505
FGFBP2 0.013738325431272916 3 3.5223997282151194
TAS2R30 0.013751061038459215 3 3.5253565840698053
PMEL 0.01376816870999582 4 8.112191467855205
TRA2A 0.01378150663543346 4 8.115281483099878
CENPQ 0.01380684623624749 3 3.5382766261724727
AKR1B10 0.013831718511401437 3 3.5440205477691116
OR2W3 0.013854379174490847 3 3.5492448680017334
IDUA 0.013861817319359924 4 8.133825067050111
KCNK6 0.01386270904892629 3 3.5511631679487947
ARHGAP28 0.013866786976292962 4 8.134969068542173
OR6M1 0.01387636909645247 3 3.554306503281939
UPK1B 0.013889266244758423 3 3.557271487939688
JSRP1 0.013892605545292988 3 3.558038732685477
IQCK 0.013912878575809326 3 3.562692807982443
WFDC1 0.013921303888621641 3 3.5646250388395426
RAG1 0.01394030682684927 5 12.734713280142081
ITPR3 0.013954175104397129 9 31.06935581316082
INPP5B 0.013955970944036042 5 12.738297749070387
ZFYVE19 0.013956154959226547 4 8.1554726316814
TEX33 0.013964632782674569 3 3.5745437568847356
TM7SF3 0.013965742106946847 4 8.157664504073082
FREM2 0.01399080316583267 11 40.24345753562886
MRGPRX4 0.013991777036159208 3 3.5807420911224197
TMEM45B 0.014005307325521616 3 3.58382727904413
TMEM41A 0.014011604453355017 3 3.5852621535896496
OR13F1 0.014012807816287647 3 3.5855362816199734
FAM3B 0.014020822198900686 3 3.587361379268286
RND2 0.014066725346737478 3 3.597795029237391
NPBWR1 0.014080110493665813 3 3.600831113958881
RLN3 0.014088445181614222 3 3.6027201917955702
ABHD12B 0.014093062567681799 3 3.603766259743214
OR14I1 0.014100499990456563 3 3.605450496360406
RAB25 0.014101687253046098 3 3.6057192760664574
OR6K6 0.014110855135157595 3 3.6077940060053133
PTGR1 0.014120582632777852 3 3.6099939269724057
OR2A7 0.014146944634815358 3 3.615948320964615
DHRS9 0.014153195783044779 3 3.6173586656664094
DUSP4 0.014155618983661345 3 3.6179052078070217
OR8K1 0.014159637392795917 3 3.618811338923199
CHI3L2 0.014171619057343331 3 3.621511640425756
THAP10 0.014190812093512169 3 3.625832479290679
KRTAP24-1 0.014242200256255343 3 3.637372962908315
PLS1 0.014245123819741032 4 8.220895489630177
TSGA13 0.014253212114596235 3 3.6398406083665877
TAF8 0.01425660196039365 3 3.6405998601196545
HMGXB4 0.014262954157760107 4 8.224889337842992
OR52B6 0.014269428799839888 3 3.6434711838309743
OR51L1 0.014274954230662332 3 3.644707283100283
HPS4 0.014288059509755204 4 8.23050439540539
EMILIN2 0.014288356212653522 5 12.81343790034515
C9orf96 0.014292128083794434 4 8.231413456136291
DECR2 0.014309284671101902 3 3.6523768278694018
OR7D2 0.014315922096166965 3 3.6538575605795076
OCEL1 0.014343059538364912 3 3.659904580368257
AKR1B15 0.014354054562794746 3 3.6623513861639685
WISP2 0.01435483665001477 3 3.6625253595714433
OR5D16 0.014355350275006371 3 3.662639609125249
PLAT 0.014355454684373896 4 8.24553003579615
METTL12 0.014378014073952191 3 3.667676885847711
SPATA18 0.014386297994528025 4 8.252383327810126
ALG14 0.014386503069819766 3 3.6695616438747285
TMED3 0.014391834424833227 3 3.6707447707141467
PROP1 0.014402308034738747 3 3.673067802468467
COMTD1 0.014415976100813301 3 3.676096857640329
CLDN17 0.014422298034847137 3 3.6774969391049863
NRP2 0.014429791142370665 5 12.844890015680647
ITGA9 0.014443481290497166 5 12.847918270987332
CASP14 0.014492201851274228 3 3.6929379395588118
OR5AU1 0.014499498036438022 3 3.6945453566647912
YARS2 0.014503464251655605 4 8.278286018831164
OR2C1 0.014511067859142229 3 3.6970926625153924
CHAC1 0.014552304163849764 3 3.70615533382065
TAS2R42 0.014561915227349669 3 3.7082639606052163
OR1A1 0.014580195939220365 3 3.712270890114422
RGS9 0.014584360388528665 5 12.878917404216207
SLC26A7 0.014586319588950257 4 8.296479222246413
RGR 0.014586967173010312 3 3.7137538134512527
CEACAM7 0.014588849334995215 3 3.7141658929034045
NLRC4 0.014600589674332014 5 12.882469539446205
OR2T33 0.014606550125750729 3 3.7180387332549807
OR52N4 0.014610144860691824 3 3.718824677570306
OR6X1 0.014614221191575646 3 3.7197156864086436
PRPF38B 0.01462332266029173 5 12.887438617201955
CDC20 0.01462368968603747 4 8.304651578304673
TBC1D17 0.01462689876857143 4 8.305352403551387
OR8K5 0.014630059990200435 3 3.723175425874939
HUS1 0.014644305582348251 3 3.726284003706403
SPATA6L 0.014647447526288703 3 3.726969216712548
OR9A4 0.014666678383540271 3 3.7311600387233304
RYR1 0.014687118142210118 16 63.312882010097226
LRPAP1 0.0147006783292562 3 3.7385561382552286
OR8S1 0.014714443514750042 3 3.741545725039796
TTC31 0.01471527213240853 4 8.32459280272694
ARV1 0.014716103217340406 3 3.741906000813097
FADS6 0.014736388452608164 3 3.746306136085899
C3orf67 0.014750782187929034 4 8.33229191257054
CCRL2 0.014759152713951798 3 3.751236905805582
FAM86B1 0.01476259130490744 3 3.751981057927727
ASPSCR1 0.014771832445103356 4 8.336847307868126
DARC 0.014772120471558686 3 3.7540423914900316
SLCO6A1 0.014785022474429645 4 8.3396984477464
MARVELD2 0.014793908040567948 4 8.341617728330718
HSD17B12 0.014798266336053124 3 3.7596915017228905
CEP104 0.01480780635145612 5 12.92748468761363
EPCAM 0.014815382483416361 3 3.763384317267919
PPP1R35 0.014821131347962032 3 3.7646236943975646
OR51E1 0.014837801707993828 3 3.768214922200151
OR10P1 0.014838089548763755 3 3.768276895657987
FOLR2 0.014838872380917264 3 3.768445437076016
USE1 0.014849022034765048 3 3.770629834664066
SLC15A1 0.014882820593727909 4 8.360760539368913
GTPBP8 0.014884781708189413 3 3.7783142925807036
REXO2 0.014885004995553742 3 3.7783622180432257
ZNF671 0.014924569164196856 4 8.369710149566002
OR52E4 0.014943254310773904 3 3.7908404839429752
CLCA1 0.01494555538686872 5 12.957066845369383
ATL3 0.014992705029873668 4 8.384263563973859
HSD17B4 0.014999444395087165 4 8.385699510655169
LYPD5 0.015002914079578506 3 3.8035713409275886
ACER2 0.015004510768619542 3 3.803911374573136
AHRR 0.015015314387841833 4 8.389078398694545
OR51G2 0.015036417710273281 3 3.8106988715255783
USP20 0.015039800431892653 5 12.9771520442679
OR6Y1 0.015041519425484309 3 3.811782833350255
BSND 0.015045299554083163 3 3.812585764082394
UPP2 0.015054811498892295 3 3.8146053016923904
DNAJC17 0.015077117713696039 3 3.819336343021668
TAAR1 0.015102942570198436 3 3.824805070127945
TNFSF10 0.015118477955456453 3 3.8280904428284694
MBD4 0.015121288523458391 4 8.411551660074199
FASTKD3 0.015149109455411716 4 8.41742576791031
ALS2CL 0.015172385343059694 5 13.005199283446213
PRSS42 0.015176469009320107 3 3.8403249080620427
ZNF501 0.015180351349988266 3 3.841142326951652
NOTCH2NL 0.015185903780327777 3 3.842311022187734
OR2D2 0.015190206105913106 3 3.843216301676906
TMEM171 0.01519786534849621 3 3.8448273066910854
C12orf40 0.015198558757502534 4 8.427840317837044
GTF3C3 0.015207716510271887 5 13.012632578853488
BRMS1 0.015214297965625845 3 3.8482809618646794
NBEAL1 0.015224832779238712 9 31.34769635545078
METTL20 0.015265003120978286 3 3.858914598646182
C1orf109 0.015274454544957081 3 3.860892859319958
ZSCAN2 0.015289375590890221 4 8.446880707700076
AVL9 0.015297895071941717 4 8.44866116084348
PIH1D2 0.015309125312588552 3 3.868139431629575
TAAR8 0.015354432405630952 3 3.877584800277051
FGD2 0.015368567954345455 4 8.463393288013723
SEMA7A 0.015370891201450508 4 8.463876447897098
OR5AC2 0.015385915853596855 3 3.884132149944074
FAHD2B 0.0153916056411724 3 3.8853140003066065
LY6G6F 0.015391648289785054 3 3.885322857410232
FGF5 0.015405121501892117 3 3.8881197148556454
ZCCHC7 0.01540717420766028 4 8.471412820141882
DPPA2 0.015413226215028691 3 3.8898009845675743
GALNT8 0.015419638635169909 4 8.473997785237366
C8A 0.015441334424850175 4 8.478492316448353
PRL 0.015457389893381687 3 3.898947187709595
OR4K13 0.015462324264169705 3 3.899967487396254
NIT2 0.01546272778453423 3 3.9000509107479213
TMEM38B 0.01546806887654516 3 3.9011549203261566
NEK1 0.015469784916525137 6 17.65011115578622
ZADH2 0.015472775049032246 3 3.902127380419109
PEX26 0.015477159839205062 3 3.903033169713403
DPPA4 0.01548078186573508 3 3.9037812004120074
NLRP8 0.015482457858945316 5 13.069861677930906
OR4K5 0.015488624744758362 3 3.905400342791766
ZFP30 0.015497513591964577 4 8.490101649921627
OR52E2 0.015541188611128413 3 3.916231235933033
WDR16 0.01557160194754863 4 8.505348715479872
OR5V1 0.01557310975458606 3 3.9227910712405167
SH2D4A 0.015581204587903238 4 8.507319668857846
PPAPDC2 0.01558547212459428 3 3.9253279995991943
POC1B-GALNT4 0.015612043993862778 4 8.513641418755487
MFNG 0.015615052667212116 3 3.931390304060244
IQCD 0.015622824008637664 3 3.9329811059935578
SEPT4 0.01563270262971792 3 3.935002146564414
OR2L3 0.01564352965283252 3 3.9372157750248933
TMEM38A 0.01567581596698865 3 3.943807901480885
CCDC70 0.015702953138919864 3 3.9493383644390327
CD84 0.015704016109778517 3 3.949554802806353
BUD13 0.015713622207852225 4 8.53437731154718
CALU 0.015726360655999756 3 3.9541011867382103
MAPT 0.015730309036142028 4 8.537771094574246
CENPH 0.015730384910009252 3 3.95491931519589
OR13C4 0.015734648042852375 3 3.9557857829544196
GALNT3 0.015736825680632758 4 8.53909549413812
ASGR1 0.015764569775329782 3 3.961860784127044
NUDCD1 0.01576677034154465 4 8.545174319068254
MRPL15 0.01578167213804538 3 3.9653279783593662
GPR115 0.01582490762794337 4 8.55694393297313
SLC6A9 0.015826944364197987 4 8.557355488668012
DUS4L 0.01583738456882169 3 3.976597081445371
VTI1B 0.015877325573436223 3 3.984652076536552
OR51G1 0.01588883584854521 3 3.986969680117296
AQP12B 0.01590162747552714 3 3.989543347883771
FAM211B 0.015908665853194528 3 3.9909585967209225
ZC3H8 0.015920928194068075 3 3.9934227883158613
UNC50 0.015925041539944115 3 3.994248971845546
ANKRD53 0.015936831184154218 3 3.996615810800585
FAM26E 0.015941171437718893 3 3.9974867079134233
OR51S1 0.015947629371325038 3 3.9987820981646665
OR2F2 0.015971438199798238 3 4.003553432163675
MIOX 0.015982559248576212 3 4.005779714210515
OR11H4 0.016022449712929383 3 4.013752722844588
AADACL3 0.016024809438524426 3 4.014223755275744
RECK 0.01603341556096572 5 13.181675478266781
GALR1 0.01603376607624502 3 4.0160109978189595
MLC1 0.01605385040634891 3 4.020015135967564
OR56A3 0.016055479111263427 3 4.020339628768741
EIF2AK1 0.01607325950234535 4 8.606747178570792
NME6 0.016079859695275013 3 4.02519319477
ACRBP 0.016107144450647433 4 8.613483535276089
THG1L 0.01610941797272026 3 4.031067811674989
EXOC1 0.01612382234322349 5 13.199661199952025
ACE 0.016132613825069513 6 17.78427210376738
CXCR1 0.016134887632635986 3 4.036121330543279
GRHPR 0.01613832274769852 3 4.036802302435113
RFPL1 0.016175863327133378 3 4.044235010083137
GALNT4 0.016183681648819236 4 8.628648037423268
PON3 0.01618738304273751 3 4.046512411744281
MYEOV 0.01620521205796001 3 4.050033995900237
KBTBD8 0.016260446603783257 4 8.64378697773606
MTHFD2L 0.016270006723750452 3 4.062800217759215
MRPS18B 0.016282827711378216 3 4.065320356661645
ARSI 0.016290653822962593 4 8.649724928555909
RFPL3 0.016328593806142943 3 4.0743004142836465
SLC25A26 0.0163366658279543 3 4.075881709011833
FIBP 0.01634143297756374 3 4.0768152243104065
CLEC4C 0.01635829298529656 3 4.080114646606935
TESK2 0.016359513228553463 4 8.663220515131222
TREX1 0.01635967046625531 3 4.080384065208939
USP50 0.016381331640890173 3 4.0846177977723395
FAM110C 0.016395878235270694 3 4.087457878542245
OR3A1 0.01639840908859994 3 4.087951749930764
A4GALT 0.016408907128274447 3 4.0899995402344285
AKR7A2 0.01641109726075077 3 4.090426593959785
GPR160 0.016456635097636903 3 4.099293339178003
UTS2R 0.016466264458285654 3 4.101165197042079
OR6Q1 0.01646876272980208 3 4.101650661868297
PRPSAP1 0.016468770124073627 3 4.101652098617754
ADPRHL1 0.016485584127434436 3 4.104917516646366
NAA40 0.016519112045356426 3 4.111419150865171
TBC1D1 0.016522464524944352 6 17.860670147827634
TOR1B 0.016525729219455877 3 4.1127008004486525
HPS3 0.01653070179905421 5 13.279397989360273
CRISPLD1 0.0165338176232164 4 8.697133923086493
TSHR 0.016534205663115607 4 8.697209028920089
TSPAN33 0.01654722808615976 3 4.11686133572563
SNAPC2 0.01654780906992592 3 4.1169736959535665
LRRC52 0.016599403044899493 3 4.126936356512758
PLEKHA4 0.016671683083287384 5 13.306576768194322
LYVE1 0.016683242671655777 3 4.1430608213885725
YIPF1 0.016687683275641265 3 4.143912638181155
SIRT6 0.016688953286949408 3 4.144156216532848
C21orf58 0.016689600950255935 3 4.144280426333131
TMC5 0.01670717641619234 5 13.313383671945214
KBTBD13 0.01672196290387658 3 4.15048082255706
FFAR2 0.01676790102560624 3 4.159262122122847
RAD51AP1 0.016769366752877657 3 4.159541913697918
FIG4 0.016791582346438582 5 13.32951409609332
HSD17B14 0.016825688532310173 3 4.1702749676616095
LYPD3 0.016856922035303087 3 4.176211820949067
TNFAIP1 0.01688675232760237 3 4.181871867188464
APOH 0.016902842230038736 3 4.184920712114245
ATAD3B 0.01691669827058 4 8.77041118446726
SULT1E1 0.01692185564232431 3 4.18851985270106
AKAP7 0.01692686365564544 3 4.189467182437281
ASB8 0.0169751055461907 3 4.198578671895806
RPP30 0.016980650647180198 3 4.199624349083026
ZNF549 0.01698205965906097 4 8.782757205098186
RDH16 0.016986995401704005 3 4.200820410773474
GPR21 0.017013288969446153 3 4.205772386043307
SIRT7 0.017014614711244245 3 4.20602186922156
OR2AE1 0.017034816174820448 3 4.209821096691513
ABI3 0.0170415876090183 3 4.2110935889244985
C16orf93 0.017059274038174886 3 4.214414891752075
KIFC1 0.017070220306433164 4 8.799335979720254
CTNS 0.0170703205185992 3 4.216487574303779
TRAPPC12 0.017124047834662807 4 8.80941702912462
SLC25A21 0.017134951045775837 3 4.228588033754443
ZNF526 0.017152364160633964 4 8.814707740377594
SLC39A2 0.01716607263787716 3 4.234398790481782
C2orf57 0.01720140795521836 3 4.24098376327494
OR9Q2 0.017204272592207654 3 4.241517025006449
GAL3ST3 0.017218997748049275 3 4.244256785881476
ZC3HC1 0.0172297447791795 4 8.829122127190733
OR5C1 0.017243967760063456 3 4.248897446541497
OR1B1 0.01724960728919888 3 4.249944635453584
SERPINB9 0.017251194850749264 3 4.250239364793936
DNAJC1 0.017253102124559393 4 8.833460615772186
DEF6 0.017253473761370628 4 8.83352959846237
CCDC132 0.017290042921172956 5 13.42317758681787
EGFL8 0.017291395324168665 3 4.25769367885052
C7orf57 0.017291921283925604 3 4.257791093910059
SLCO1C1 0.01730942739285278 4 8.843899011541147
GZF1 0.017311755431085568 4 8.844329733288287
ENAH 0.017327666069418168 4 8.84727191590963
NIPAL2 0.017361072625384135 3 4.270573600792886
PISD 0.017387727751358755 3 4.275487404459134
POLR3F 0.017408030078103542 3 4.279225124180543
CLMN 0.01741866999289752 5 13.446916660125577
CMPK2 0.01742852553482117 3 4.282994059006055
FAM107B 0.01744283938771173 3 4.285623669994047
PCDHB13 0.01745715870479491 4 8.871119367450465
C9orf171 0.01745785192244628 3 4.2883793601341065
MRI1 0.017460480846999603 3 4.288861684145783
ESPN 0.01746865463894547 4 8.873228061956823
CPEB3 0.01748891369286451 4 8.876940856553084
LRRC17 0.017515071240624302 3 4.2988611982860965
SLC25A47 0.017517839516418294 3 4.299367457237915
OR2B2 0.01752251505927267 3 4.3002223364957
DTNBP1 0.01754527655623455 3 4.304380865696732
EIF2D 0.017550889652328042 4 8.888272767408427
XPA 0.017574321689522842 3 4.309679728489998
MTMR14 0.017585997421635885 4 8.894674575611823
PBX4 0.017596073578224628 3 4.313642415283873
C1orf100 0.017606415001685336 3 4.315524694434503
CTSH 0.017617240135217798 3 4.317493852586212
MUS81 0.017629217096582044 4 8.90253835368912
CCDC94 0.017646451581969 3 4.3228016700659655
SULT2A1 0.017651529749070072 3 4.323723509523273
MEPE 0.01769297285021828 3 4.331236952979793
JMJD7 0.017709226090898516 3 4.334178873718271
GPR12 0.01774491270059393 3 4.3406290440909405
P4HA2 0.017788208994615723 4 8.931304748648646
TAF6 0.01780126002116184 4 8.933654845675786
SIX1 0.017807890130898073 3 4.351980878336249
GJD4 0.01781080613997595 3 4.352505540715683
CDK20 0.01782413319129155 3 4.354902334823284
COX18 0.017826849524647085 3 4.355390636000194
GPR32 0.017831369962061135 3 4.356203089695567
POLL 0.017848250089451977 4 8.942102354237589
ARL6IP4 0.017873341520180063 3 4.363736954951351
CTSB 0.017883940405788896 3 4.365636700476105
LIPT1 0.017900759281033966 3 4.368649050106815
CA12 0.017901497375322976 3 4.368781183046995
AMFR 0.017904387829769306 4 8.952165780567604
ITGAE 0.017909283418868206 5 13.535909112642354
FANCF 0.017927335742123383 3 4.37340337524907
FOXRED2 0.017949945148013763 4 8.960309783158642
MOGAT1 0.017989462496448894 3 4.384490436776565
FEZ2 0.01799383447615711 3 4.385269238444162
TMEM202 0.01799716443641521 3 4.3858622955863105
KIAA1199 0.017999566299931255 6 18.134891602036333
OR11H1 0.018010134150544595 3 4.388171141103957
NAT1 0.01803332608286501 3 4.3922956619843045
RCCD1 0.018034617127538236 3 4.392525112108549
C4orf27 0.01805649761357284 3 4.396411357758601
PRSS38 0.018061571128093475 3 4.3973118166255105
NANS 0.018068211022803614 3 4.3984899051717115
HLTF 0.01811514640179514 5 13.572539757976502
AGXT 0.018119526855555193 3 4.407580349817852
C10orf90 0.018133848554700484 4 8.992980087845021
TM6SF2 0.01813484623252066 3 4.410289233524003
APOBEC4 0.018140394565936153 3 4.411269776194694
OR52A5 0.018191312706457626 3 4.420254686449881
OR2H1 0.018196766489251916 3 4.421215585828576
C1QTNF3 0.01820302531365475 3 4.422317976845013
SF3A2 0.01820639541176688 3 4.422911411220292
LRRFIP2 0.018212228462585 5 13.589672692834712
OR5A1 0.018219787900556648 3 4.42526860492565
DHRS13 0.0182245233256219 3 4.426101673715793
TBX10 0.01823622525830515 3 4.428159398577991
DFFB 0.018263443603620585 3 4.432940596901283
TGM2 0.01826935195968198 4 9.016844742687823
SWSAP1 0.018275584580864618 3 4.435071036660106
FCER2 0.018275810941381147 3 4.435110744113874
CAB39L 0.018356670532742793 3 4.449264091205
SLC27A5 0.018380705241895105 4 9.036326441586404
ELP3 0.018389812748406606 4 9.03791470871305
THPO 0.018396301763824657 3 4.456178661175734
MAPK7 0.018417784705208592 4 9.042787944880901
EXOSC10 0.018426955099872234 5 13.627251220487683
HNRNPCL1 0.018449428341806448 3 4.465424906366376
FAM71F1 0.01844952197530266 3 4.465441179434257
HLCS 0.018473416604372968 4 9.052458511146956
GLB1L 0.01850998523391452 4 9.05879973170413
ETFA 0.01856191975691331 3 4.484917196309329
SLC35A3 0.018566577326127365 3 4.485721749836314
DGUOK 0.018569245084264576 3 4.486182492068151
TMC6 0.018596826063052914 4 9.073809337937254
CDC42EP1 0.0186062053676156 3 4.492559141990133
OCIAD1 0.01861890134668633 3 4.494746675084143
AKR1E2 0.01862952455495874 3 4.496575942978163
TRUB1 0.018648828020802723 3 4.4998972939360895
IQCH 0.01865980954669579 5 13.667519673781921
MBLAC2 0.018667427378173118 3 4.503094307325614
ZNF80 0.01868133484525222 3 4.505482798151231
ZAR1 0.018700232449251505 3 4.508725509295265
ODF1 0.01870213179079915 3 4.509051246680106
SLC25A30 0.018704956622011378 3 4.509535645676944
CCDC137 0.018707648593543482 3 4.50999719526785
RAPSN 0.018708516227792214 3 4.510145940845511
TMPRSS12 0.018712797825519528 3 4.510879870802058
TACR2 0.01871280041740406 3 4.510880315039989
SERPINA6 0.018720249301655573 3 4.512156772666426
NTSR2 0.01877030725982491 3 4.520721915396836
TMC4 0.018782254530083697 4 9.105630037893148
RPIA 0.01878906451324608 3 4.52392559664033
INPP5K 0.0187978844392277 3 4.525430928709459
NPHP4 0.01880986011970191 6 18.27607536524724
VPS8 0.018821653219790558 6 18.27808580293441
P2RX4 0.01882904535681242 3 4.530743745500001
SLC38A11 0.01883055731834275 3 4.531001309716694
SLC16A8 0.01883545446468942 3 4.531835404460226
SLC35D1 0.01884058101736449 3 4.532708344441604
AIFM2 0.018924785818927953 3 4.547013341792124
C2orf47 0.018933131419836668 3 4.54842771920724
TRIM63 0.018953347740469608 3 4.551851363547776
ACPT 0.018977594894508943 3 4.555952911262331
MTRF1L 0.019007633786822783 3 4.561027044278948
NEIL2 0.019093382099362205 3 4.575468400039927
FANK1 0.019107112614232258 3 4.577774924668969
GMPR2 0.019109538596205226 3 4.5781822850239
TRIM7 0.01911181790471473 3 4.578564970409094
RSAD2 0.019115434337799813 3 4.579172061023462
CAMKMT 0.01911597439742397 3 4.5792627111667645
AMICA1 0.019118043690676392 3 4.5796100231472545
POPDC3 0.01912438403775976 3 4.580673963074966
ZNF558 0.019140868001097502 3 4.583438431707115
TMEM66 0.01915411467095271 3 4.585658293889025
PLAUR 0.0191811469582732 3 4.590183668244393
RXFP4 0.01923481619809551 3 4.599149734408724
STK16 0.019246115396058895 3 4.6010342701616125
TRMT1 0.019255188714699986 4 9.185413980362975
FAM53A 0.01926904154722197 3 4.6048546754413975
SLCO4C1 0.01927109738633219 4 9.188064244545231
SEPT12 0.019272096833947316 3 4.6053634707463
VARS2 0.01930240373385725 6 18.359007792490807
C6orf70 0.019310189320049707 4 9.194567564790741
DERL1 0.019363892422641457 3 4.6206133792194315
FUZ 0.019393924477670316 3 4.6255871923795375
TLR6 0.019431201272567426 4 9.214617568078028
TPRX1 0.019448269675623228 3 4.634568509278653
SLC35G1 0.019461548345199052 3 4.6367592585641475
FBXO16 0.01948213813273763 3 4.640153319559513
MYLK4 0.0195181481194936 3 4.646080834002672
ACOT1 0.019545197739399594 3 4.650526359390581
MTMR6 0.019553664000728836 4 9.234783728181554
EPYC 0.019572150975881265 3 4.654950050931253
TIMD4 0.019577570660268374 3 4.655838833952542
NDC80 0.019581995882338728 4 9.239431557233342
DNAAF2 0.019636844323227796 4 9.248410714040386
KIRREL2 0.019641296815437546 4 9.249138545990768
SLC16A11 0.019684197310772415 3 4.673275851613389
EXOC7 0.01968651044254747 4 9.256520301836996
CATSPER1 0.019704417181761285 4 9.259439235230946
SPO11 0.019722140555898743 3 4.679458517749135
ROR2 0.0197254179638068 5 13.845726413516932
TMEM120B 0.019745687838049596 3 4.683289573718507
CDK3 0.019802572907618544 3 4.692526126275494
WDR83 0.019841007028091374 3 4.6987520534820515
ACMSD 0.01988927903125912 3 4.706554896538876
FAM212B 0.019889738572816458 3 4.706629089134955
BSPRY 0.019899684203102085 3 4.708234391389867
FCRLA 0.01990106140281459 3 4.708456620199013
GHRHR 0.020022204579546888 3 4.727945909017155
GFRAL 0.020023097614739676 3 4.72808914951724
FBLIM1 0.020054941878007573 3 4.733192799833322
C8orf47 0.020058771556964294 3 4.733806044092184
PCMTD2 0.020060483829743347 3 4.7340801922335825
STRADB 0.02009096680518481 3 4.738956920405196
CAPG 0.020193533659406605 3 4.755312721039573
TAS2R41 0.02021126486194584 3 4.758131972202905
ACSS3 0.020220407594568404 4 9.342451917722798
MYBPHL 0.02026085726251192 3 4.766004293012017
SUN3 0.02026195345348491 3 4.766178089626207
PLCB2 0.02029728747576864 5 13.937509633807071
TMEM59L 0.020354746842265715 3 4.780856823547241
KLK8 0.02036780951474335 3 4.782917908743189
ST6GALNAC6 0.02039122553771855 3 4.78660935286686
ZNF552 0.020392019357119023 3 4.786734422624533
SERPINB7 0.020414813196381196 3 4.790323660527209
GDPD3 0.020420459088971124 3 4.791212086135861
TRAF3IP1 0.020437232425919875 4 9.376717287255042
KIAA1191 0.020438255901642343 3 4.794010981472923
APOA5 0.02044220366765034 3 4.794631521159474
CCDC62 0.020444977189513016 4 9.377934616693906
ZNF470 0.02044558169387223 4 9.378029614276997
DNMBP 0.020480932779685785 7 23.13218185154706
TRIM54 0.020498523304989937 3 4.803471512811192
XRCC2 0.020508065880626817 3 4.804966969567481
SRBD1 0.020583405603116046 5 13.982484310373152
EPS8L2 0.02061252587054908 4 9.404160131133857
OSGEP 0.020626192270572663 3 4.823422843877259
SORBS3 0.020637182070571223 4 9.408001810421851
POU6F2 0.020665178154315546 4 9.412358433042174
OTOA 0.020731208190606087 5 14.005478088387438
SIRPB1 0.0207524236156632 3 4.843031008357107
INTS4 0.020773214284139193 5 14.01198373296895
PTGDR 0.020791362830239555 3 4.849056080226256
PGLYRP3 0.020821070290338684 3 4.853645298396238
GPR182 0.020855982143065898 3 4.859030308842777
MRPS35 0.020873214424095104 3 4.861685066510879
TBRG1 0.020927879030086697 3 4.870092373031197
GPR128 0.02092985207964377 4 9.453262624669607
LGALS9C 0.020985324637941265 3 4.878904264954958
ATP6V1D 0.020991652022591272 3 4.879873413064536
PI4KA 0.020992155620904417 8 27.794286548479832
FANCL 0.021030418216420925 3 4.8858048908763
SERPINB2 0.02107633298766844 3 4.892816322668434
TUT1 0.02108421874558596 5 14.059753421296762
PIBF1 0.021111578826053815 5 14.063922823931208
SLC14A1 0.021127067623393583 3 4.900546413520056
FTSJD1 0.021129148392873404 4 9.48373026091625
VWCE 0.021134108842456648 5 14.067352205727428
BBS12 0.021173730487323714 4 9.490507301121108
SLC25A40 0.021181301117816735 3 4.908789542951202
TALDO1 0.02121658761113147 3 4.914141773434457
WDR59 0.021226550342075913 5 14.08138574215834
LRP3 0.021244922721536115 4 9.501300525139303
C14orf105 0.02124610140379927 3 4.918611720828716
DEPTOR 0.02124663028981212 3 4.918691766695243
FN3K 0.021249590028985108 3 4.919139681472038
TIMMDC1 0.02125907015170826 3 4.920573953615184
FKRP 0.021265264892569264 3 4.921510833914804
RNF219 0.0212688134148583 4 9.504914587693996
AGXT2L2 0.021272521873176926 3 4.922608025713604
SRSF12 0.021297050711384612 3 4.926313862295695
PARP11 0.021340037056696626 3 4.932798215181171
VWA1 0.021350717139092746 3 4.934407289858915
HSD17B2 0.021360357053572213 3 4.935858975624358
ACTL8 0.021371745736430497 3 4.937573184877867
KBTBD12 0.02143502152119427 4 9.529948330604583
UBE3D 0.02147412353374497 3 4.952942958332576
PRDM2 0.021475175140460004 7 23.28456927212107
CTAGE1 0.021489287266168014 4 9.538080565714964
HORMAD1 0.02157546866348521 3 4.9680872745511575
ACAA2 0.02158813985413622 3 4.969975874786103
G6PC3 0.02169917623744878 3 4.986479273146999
ARRDC2 0.02177207512229822 3 4.997269430316104
MTERFD1 0.021776201423082564 3 4.997879129535191
CCDC19 0.021796282878417336 4 9.58371194181386
DDX20 0.021832474094330975 4 9.589049885954608
SOWAHA 0.021979452910920173 3 5.027772464564635
MFGE8 0.02201076186008008 3 5.032353211722855
SLC9C1 0.02203616752930077 5 14.201799988829805
CCDC64 0.022045469070273806 4 9.62029091623237
WDR55 0.022058200107070963 3 5.039281681068003
SMUG1 0.022145303027088774 3 5.051965434028152
ANKS4B 0.022215526805963098 3 5.0621558291785576
DAP3 0.02221616110616086 3 5.062247730955076
DPAGT1 0.0222176485256873 3 5.062463228472598
KIAA0586 0.022254703618771566 6 18.81642883672803
KIAA1598 0.02229947006886635 4 9.657163078984281
RASSF6 0.022304674731132772 3 5.075047114334826
NCR1 0.02231056762267945 3 5.07589748414216
MFAP3L 0.02233931470767338 3 5.080042668821148
UAP1L1 0.022360384523753246 3 5.083077521201507
ST8SIA5 0.022381263304239767 3 5.086082102069153
RPAP3 0.022423678204779737 4 9.675044637659008
TSPAN17 0.022487815037101826 3 5.101373006893356
C3orf38 0.022523555662963126 3 5.106486181594091
F2RL1 0.022546833951001977 3 5.109812191217895
PKP3 0.022563478903904876 4 9.695055573925373
CCBE1 0.02258418642444572 3 5.115142121372083
NSUN3 0.02261171110349633 3 5.119064187593267
P2RX1 0.022616050534067483 3 5.119682099197837
TACR1 0.022637549442558146 3 5.122741721026376
PLA2G6 0.022657490943012417 4 9.708444366193913
ORC5 0.022669233140841905 3 5.1272456234497445
TRIM36 0.0226714783264304 4 9.710431750408917
SERPINA4 0.02267964645102856 3 5.128724554275942
SUPT3H 0.022681408428009118 3 5.1289747301353765
MAPKAPK3 0.022733694180348277 3 5.136389942163488
PPM1F 0.022737538651552314 3 5.136934510869199
AP5B1 0.02274441506370418 4 9.720775531838601
AVPR1B 0.022748127721083426 3 5.138433985938754
RGS20 0.02276417294302794 3 5.140704785900336
CDK15 0.022783064697090773 3 5.143376438279385
SHARPIN 0.02280869072484281 3 5.146996988698432
WNT16 0.02282402193266291 3 5.149161145773222
WISP1 0.022830016338434924 3 5.1500069315140085
DDX43 0.022836698159731827 4 9.733816655731259
KHDRBS3 0.022899548004837095 3 5.159801743455115
HEY1 0.022921117312415015 3 5.16283427474605
C2 0.022929305985175067 4 9.746852031926643
ZNF584 0.02293900462994688 3 5.165347024554612
ZNF251 0.02294484746719834 4 9.74903459457093
SDCCAG3 0.02296317951595149 3 5.168739991955475
TNFRSF10D 0.022964769931830515 3 5.168963085979781
SMCR7 0.022988248472322653 3 5.172254761000268
FYB 0.023010587797173923 4 9.758250875071326
LAYN 0.023129917622004524 3 5.192047284112917
TUBB6 0.023140823418149218 3 5.193566017047525
BEST4 0.023182831139489726 3 5.199409458152674
FRAS1 0.023183538152799502 13 51.02817974389123
FGFR1OP 0.02318883561539115 3 5.200243860121752
SUSD1 0.023196301507941615 4 9.784148253867269
TCP11 0.02322307213159268 3 5.204997454120161
HAPLN3 0.023230682576284474 3 5.206053202399175
ZNF263 0.023232336378202777 4 9.789149781680834
EPHX3 0.023273071620452185 3 5.2119273926614955
CCNT1 0.023280122521217902 4 9.795770681946443
TP53TG5 0.02328240718297117 3 5.213219693069466
PLIN5 0.023314110227560175 3 5.217604500079662
SCRN3 0.023332078577522175 3 5.220087095795865
BPIFB6 0.023333343152925463 3 5.220261745462248
DSC2 0.02334133984921015 4 9.804233152548694
HSD17B6 0.02341409242800329 3 5.23139488678974
PTGER3 0.023419366664974208 3 5.23212075703125
PEX1 0.023436146040083535 6 18.983030576273315
EVI2B 0.02345809385013827 3 5.23744572896424
FOXD4L1 0.02345992778191336 3 5.23769768100173
STAC 0.023532201000804758 3 5.247611556993199
KCNA10 0.02354335496197245 3 5.249138922927795
NOB1 0.023574138368209662 3 5.253350582928434
SGCZ 0.023640014319726024 3 5.26234545975208
CCDC104 0.023643156200642283 3 5.2627738491606815
HTR3C 0.023654993562125845 3 5.264387351844888
PYGB 0.023657492096436795 4 9.84759501879855
TMEM43 0.023698820065736294 3 5.270354314104629
CC2D2B 0.023713594422315503 3 5.272363410882688
EML2 0.023715378311019903 4 9.855473113645163
KIR3DL1 0.02373856162207529 3 5.275755811269392
NBN 0.02374934037885369 4 9.860086493970918
PLIN2 0.023798636837653885 3 5.283904243815895
ZNF260 0.02384613195988075 3 5.290332156207342
TWF1 0.0238988717593192 3 5.297455256102639
SPERT 0.0239537640289908 3 5.304852803804442
ZNF177 0.02395668139955063 3 5.305245499836961
PDXDC1 0.023957410808604765 4 9.888210878080974
RBM48 0.02400184606148637 3 5.311318997546882
LILRA3 0.024004162322195398 3 5.31163017507782
TUBA3D 0.02405482209510011 3 5.318428735783928
SCYL1 0.024093472524016113 4 9.906473455496446
TEKT1 0.024160046242511637 3 5.332505341980964
IFT52 0.024217191346019264 3 5.340125029181515
PSTPIP1 0.024224027848080334 3 5.34103542889657
TSSK1B 0.02432768514212469 3 5.3548085945286426
DEFB1 0.02437952151965216 2 0.7788075532648482
UIMC1 0.024400033429130163 4 9.947255002252714
CC2D2A 0.024400692084630228 7 23.695943691385267
LHX4 0.02440553766294263 3 5.3651154484252945
GPR156 0.02443169427361284 4 9.951438317576791
ITGB2 0.02443731216045023 4 9.952180051111993
GSDMB 0.024437745545323707 3 5.369370061727588
ST20 0.024439845910247428 2 0.7867801243052729
SPESP1 0.024500396277714217 3 5.3776304932020995
ZPBP 0.024505567216809517 3 5.3783113556990765
SV2C 0.024507595742340564 4 9.961445617932856
HAUS5 0.024553491922445735 4 9.967482194099551
OMD 0.024587055573154912 3 5.389022550658287
CWF19L2 0.02459116045721382 4 9.972428401666434
ANGPTL4 0.024591197701906244 3 5.389566085978351
TCF19 0.024606879104158264 3 5.391623011048799
ZNF16 0.0246479841078929 4 9.979875886910982
MLF1IP 0.02468514491126844 3 5.401870049744818
KLHL35 0.024701873125864717 3 5.404056102083946
ANKRD16 0.024734038032583533 3 5.408255378392382
MEP1A 0.02481670937485618 4 10.00189133309863
IL17RD 0.024828302944838433 4 10.003398713174645
GABRA6 0.024842220874728635 3 5.422340194994703
KIF21B 0.024875550039719627 7 23.75813623800818
ATP5E 0.024917393374653506 2 0.8492248876689623
SLC25A13 0.02494738740872009 4 10.018842326496273
KNCN 0.024955271742370767 2 0.8541278736745749
FAM92A1 0.024971623402257056 3 5.43910939895725
NIF3L1 0.024979020888624935 3 5.440065474793208
RASSF5 0.02499578649150119 3 5.4422312965042305
CASD1 0.025063150828652212 4 10.033786543829322
SMR3B 0.025080598460389385 2 0.8702986673411401
B3GNT2 0.02511501552095902 3 5.457592894084113
NAPSA 0.02512450847270748 3 5.458812920862712
SLC35G2 0.025125782659293786 3 5.458976644146112
SLC36A3 0.02513754121696149 3 5.4604871477240025
GUCY2C 0.025142043523476137 5 14.626799736671309
LANCL1 0.025144987098187164 3 5.461443289249482
SLC7A9 0.02514848126796721 3 5.4618918879733656
FILIP1 0.025157563214655003 6 19.21165919681377
ADRA1A 0.02515780572140249 3 5.4630887100652945
GPATCH1 0.02522377123958231 5 14.637277669313885
UGP2 0.025259933147285234 3 5.476168865312902
FAM115C 0.02526500760828917 4 10.059684644516338
TCP10 0.025278403479873104 3 5.478528984603887
GNG13 0.02530286143531795 2 0.8987844098358487
PPAN 0.025318353363727047 3 5.483627997467669
PLA1A 0.02533725485801304 3 5.486037763702674
ITGA11 0.025378043847485262 5 14.656966428321319
SAMSN1 0.025428465582111367 3 5.4976417345191955
PPM1D 0.025429816352566477 4 10.080680479438591
CRLF1 0.025454816874739147 3 5.5009866400657454
HGS 0.025462513869072376 4 10.084830225506737
PLA2G15 0.025478012009693563 3 5.503928128812971
MPL 0.02548197058927105 4 10.08729707774258
KRT34 0.025494383995685873 3 5.506002770993714
CPSF2 0.025510383469818772 4 10.090896158304004
AGBL4 0.025554818231174847 3 5.513649721135081
ARHGAP33 0.02555923375393799 5 14.67994214693958
PLEK2 0.025594180306145208 3 5.518620874472163
LMAN1L 0.025595822518543785 3 5.518828112541472
IL7R 0.02561946368724409 3 5.52181006260837
SLC1A5 0.025638555058889873 3 5.5242161747131036
SCGB1A1 0.02565249432992452 2 0.9431046562095424
NMUR1 0.025653766388693086 3 5.526132031343625
UGDH 0.02571197425909202 3 5.533453072803974
ZNF823 0.025715677185116484 4 10.116785461428979
MAPK13 0.025734120723808235 3 5.536234287132743
SCAMP3 0.025756112537513604 3 5.538993775009951
DTNB 0.02580165142256037 4 10.127567818395299
HIF1AN 0.025835948555948743 3 5.548992193304265
ASB5 0.025868169462105045 3 5.553018924331783
NOA1 0.025868720893227216 4 10.135954998205797
RTF1 0.025874875749320216 4 10.136723615307304
GRIN3B 0.0258765826070286 4 10.136936735808366
PRAMEF17 0.02588969473449143 3 5.5557062745310635
FXYD4 0.025965360419622253 2 0.9822684221530706
RTN4IP1 0.025983995935330916 3 5.567453851328274
WFDC6 0.025990303152079224 2 0.9853708892984743
RGL4 0.026023006990230968 3 5.572301525464587
DEFB128 0.026029645264137796 2 0.9902585178430042
GCNT1 0.026076742619034986 3 5.578967367211256
KRT20 0.02608156755514785 3 5.5795652406531
PAOX 0.026082878117692696 3 5.579727618107835
MTX1 0.02609523492577374 3 5.581258224637388
BCKDHB 0.026117815750737124 3 5.5840534329135
KCTD20 0.026131267211306045 3 5.585717428712249
AGT 0.026169287595366644 3 5.590416188038605
PKDCC 0.026169900221714865 3 5.5904918452324655
TNIP3 0.02621966371922046 3 5.596631712883779
DTL 0.026291922756006492 4 10.188394147402159
CD1B 0.026307156297528392 3 5.607399187940738
GSR 0.02631105743819646 3 5.607878478936203
FBXO39 0.02631786650464528 3 5.608714869707573
MRPS22 0.026350242402966982 3 5.612688880504079
TACC1 0.026377680117464667 4 10.198920234525666
HIST1H4I 0.02640835154789397 2 1.0369424405735748
PLCD4 0.026491617230846188 4 10.212853794352291
TBX19 0.02649777466058212 3 5.630737932745717
SPRR2F 0.026503537532411758 2 1.0485737726037367
CPXM2 0.026507363821397435 4 10.214774884353854
CHID1 0.02650781423717301 3 5.631962616330208
CLUL1 0.026513792257688937 3 5.632691634330813
ABCA2 0.02655874258932849 8 28.552504212452234
HIST1H4D 0.026570070382877054 2 1.0566797067438318
GDAP1 0.026623594318718215 3 5.646053603358581
SLC1A7 0.026624789506795733 3 5.646198752389539
MBOAT7 0.02665360587203256 3 5.649696424702973
TGM7 0.026662160842740538 4 10.233601304366076
HIST1H4J 0.02667088984945122 2 1.0689253522783715
FCGR1A 0.026691917423974195 3 5.654340912521725
AMPD3 0.026702151443804768 4 10.23844768227012
KIF2C 0.02670218507458711 4 10.238451754943279
KCTD18 0.026741484428339284 3 5.660340281396346
ZFP90 0.026768367831002955 4 10.246456809146448
VRK2 0.026809798982275583 3 5.668591070378579
IMPDH2 0.026848914370277678 3 5.673306088112977
CCL4 0.026854654070914356 2 1.091130194153112
PLD1 0.026855700022458136 5 14.839857764313978
KRTAP2-4 0.026898442883535777 2 1.0963995399551762
SIRT5 0.026945530631142314 3 5.684923767962733
STEAP3 0.026954173624353702 3 5.685961075271127
ALG11 0.026976387125255765 3 5.688625593086162
ORC3 0.027079999734433848 4 10.283893053785143
C11orf83 0.027093196542180623 2 1.1197347172248386
RDH5 0.027098704427294736 3 5.703259494888487
PALB2 0.027107298772724414 5 14.870019701787596
PRR11 0.02711563617954719 3 5.705280128644291
KIAA1456 0.02712344690967955 3 5.70621184706934
FZD6 0.0271363774381212 4 10.29062092021128
GALNT7 0.027181675652795893 4 10.296016771876413
WDR46 0.027188706060005195 4 10.296853439175727
HGD 0.027227929315390507 3 5.718650220486336
C2orf88 0.027240011671400374 2 1.1372183987524989
LYRM4 0.027283722929131126 2 1.1424061211050227
KRT81 0.02733978306031847 3 5.731914819232523
SEC14L2 0.027401612683374304 3 5.7392245003295494
B3GNTL1 0.027403230949365 3 5.739415601192388
GPRIN2 0.02740354340539733 3 5.739452497829587
CPN1 0.02743580225150455 3 5.743259612869256
SRSF5 0.027440431041675827 3 5.743805535155822
WFDC10B 0.027447048792516103 2 1.161718678657591
UPB1 0.027451637662812018 3 5.7451268802480175
DEFB127 0.027481940819830727 2 1.1658300248916755
CYP2F1 0.027513966920094692 3 5.7524664178719185
SLC16A12 0.02752575877904116 3 5.753853142245626
EIF2AK4 0.0275382089175604 7 24.086785464392477
APOA2 0.027553495042498235 2 1.1742454539977851
PEPD 0.02759322886877174 3 5.761776551584369
TMEM30A 0.027639046855468717 3 5.767146502126323
CA9 0.027660253586961694 3 5.769629041891351
SLC24A5 0.027680834883740575 3 5.772036598363705
COX6B2 0.027688068455561456 2 1.1900151506639096
EPHX4 0.02770820218391505 3 5.775235274780345
PARVA 0.027735926958663205 3 5.778472604487094
GUCY1A3 0.027749677520485416 4 10.362944248364318
PPDPF 0.02776799296070039 2 1.1993457239559713
LCE4A 0.02777231690324895 2 1.199849766896062
KRR1 0.027841821635376542 3 5.790808707026523
ATP6V1G3 0.027884882740329034 2 1.212944837866813
DPM2 0.027887019122562102 2 1.2131928718291083
CTSF 0.02788960058529072 3 5.796359757596027
TMEM14B 0.027913108185980886 2 1.2162203239411054
OXSM 0.027968926042664634 3 5.805555576090004
C3orf37 0.027973354380907343 3 5.80606818520989
CCBL2 0.028030883517051332 3 5.81272040605417
MED23 0.02803716586106234 6 19.562047651904837
PCNXL2 0.02807099473759544 8 28.731686727305974
KCNAB1 0.028071397452190866 3 5.817397169849238
RXFP2 0.028072774386452663 4 10.400423204922735
LCE2D 0.0280760675755613 2 1.2350686458961677
NDUFB3 0.028098219682368617 2 1.2376226114077795
SYCP2L 0.028103837475451542 4 10.404004393590002
RCSD1 0.0281210629686865 3 5.823121420189663
MRPL34 0.02817860842412263 2 1.2468744140020769
ATP13A4 0.028188747421516832 5 14.99664108106085
TRPV5 0.028194609373262996 4 10.41444728228086
SCARA5 0.028197311272431785 3 5.831890420169188
SPRR1B 0.02819863231778479 2 1.2491749425068903
SLC2A9 0.028199376633085617 3 5.8321276282789825
NDUFA4L2 0.028228691031915526 2 1.2526253871669644
CDC25C 0.02822908049304453 3 5.835537272643999
MAVS 0.028270517362491972 3 5.840287910053787
GTDC1 0.02832158033317422 3 5.8461328667538055
H6PD 0.02832616662533547 4 10.429524541465254
RUFY2 0.028374557886881212 4 10.43505337625524
SPRR4 0.028384643971031052 2 1.2704701810884405
ABRA 0.028407714996742734 3 5.855969182396651
QTRTD1 0.02841052858560164 3 5.856289997104457
DPP3 0.028433606361528394 4 10.44178744066459
HIST1H2BD 0.0284757431125121 2 1.2808501413553222
C14orf178 0.028483357586133802 2 1.2817162845274293
SPDYE1 0.028528591377105984 3 5.869724183098679
TYSND1 0.02854143428545703 3 5.871182302328226
ANAPC13 0.02857308375371782 2 1.2919057045232876
DNAAF3 0.02857866690161932 3 5.875405909832699
CALCA 0.02861136456876417 2 1.2962434752652328
ZFR2 0.028614060555851195 4 10.46228316246036
LELP1 0.028650076199640894 2 1.3006243391950714
ADRA2C 0.028662851410955512 3 5.8849360084304365
ZBTB9 0.0286652036923489 3 5.8852019078933235
CCL5 0.0287239226247693 2 1.3089653801727315
TGFB1I1 0.02882388529764544 3 5.903090395575514
ZNF311 0.028830445178664038 4 10.48669504780878
C9orf123 0.028836193214968733 2 1.3216066923861864
HIST1H2BE 0.028852971625642338 2 1.3234917850812558
HIST1H2BA 0.028868598331378736 2 1.3252465247153102
COX20 0.028904673702449615 2 1.3292939499369325
HIST1H2BG 0.028906787494792134 2 1.3295309518492537
C15orf48 0.028924885523611152 2 1.3315594449212134
HIST1H2BL 0.02895577499476378 2 1.335018806715283
HIST1H2BC 0.028971446300528954 2 1.3367724928179798
GRWD1 0.02903145139617296 3 5.926346024751838
OAS1 0.02905328521812856 3 5.928782894675516
HIST1H2BI 0.029056902977423714 2 1.3463192981389145
UBE2L6 0.02907044902776771 2 1.3478300956908107
GYPB 0.02907412784159776 2 1.348240277661703
ANAPC16 0.029102859995592003 2 1.351442136697006
EIF4EBP3 0.02911207570351164 2 1.3524684689809878
C4orf36 0.029125167148243328 2 1.3539258914942374
KRTAP19-8 0.029136512747485657 2 1.3551884415437343
ZBP1 0.029174117750447395 3 5.942236960786376
ARMC12 0.029194088803448672 3 5.944455425982902
ABHD12 0.02924144353604586 3 5.949709903327133
SMPDL3B 0.02925130096686085 3 5.9508026452065925
SLC37A2 0.029256984589684207 3 5.951432538813034
FABP3 0.02926083901273589 2 1.3689924392750554
HIGD1C 0.029279618088420587 2 1.3710725412949274
SLC38A2 0.02929126954137852 3 5.955229690121632
TOP3A 0.029294306852956295 5 15.121300277907194
RBMS3 0.029327438695098587 3 5.959230852530889
CYP2A13 0.02933817982840754 3 5.9604181539163195
PLEKHO1 0.029365402497123175 3 5.963425401148736
SAAL1 0.029407441825515038 3 5.968064115580068
NDUFB2 0.029407971861535945 2 1.3852553573074462
ST3GAL5 0.029410655734709218 3 5.968418480937153
SLC6A5 0.02941669055764013 4 10.551950981149442
C12orf57 0.029425086984010227 2 1.3871420039670634
TTLL9 0.029450948739694987 3 5.972858000667583
BTD 0.029475619412525245 3 5.975573331603746
NGLY1 0.029486901731553675 4 10.559681567041741
UCN 0.029491691789906245 2 1.3944739196175155
ZNF397 0.029519238387260276 3 5.980368783607308
TECPR1 0.029525398830362974 5 15.146779911578928
DAPL1 0.02953390622837278 2 1.3991126138693981
BACE2 0.029569255132008233 3 5.985859155144816
ZNF420 0.029612804247856478 4 10.573499445384591
METTL2B 0.029634409927754027 3 5.99299775213557
KRT23 0.029665067627135343 3 5.996351458786492
DNAJA4 0.029687538415822893 3 5.99880744979755
CWC25 0.02977234518832066 3 6.008060373997503
FABP7 0.029774584434207697 2 1.4254371401228334
CYP1A2 0.02978690103593847 3 6.009645934402428
MOCOS 0.029793787644641176 4 10.593263029755777
TMEM133 0.029794692038177417 2 1.4276270928218069
HBB 0.029795340345540627 2 1.427697677217199
TIMM44 0.029804514814142823 3 6.01156358953616
ENTPD6 0.0298047267501921 3 6.011586656843594
DGKQ 0.02983085972782965 4 10.597296978125643
SH2D7 0.029916085231220215 3 6.023685078612848
CCL26 0.02991727218876892 2 1.4409465965051287
LCLAT1 0.02994716265421606 3 6.027053661837631
ANKRD34B 0.029984419685670435 3 6.031087610581945
TSHB 0.03001524856212184 2 1.4515546870506588
TXNDC2 0.03009663849010311 3 6.043208649169023
C3AR1 0.030097742063991066 3 6.043327631402329
SH2D3C 0.03012302756445242 4 10.628919842324235
SCGB1D4 0.030141683347218947 2 1.4651945429565538
GPR84 0.03020040059671555 3 6.054377354787942
PFKFB4 0.030254642122645944 3 6.060200994404241
AHSP 0.030269689663375052 2 1.47894757825311
TRIM62 0.030311297844369187 3 6.066273043608604
ZNF200 0.03041550694384902 3 6.077412948782484
TP53AIP1 0.030427204644997985 2 1.4957939163468965
CILP 0.030452614419883273 5 15.24710520173278
IGFL2 0.030462339178396667 2 1.499540054862193
NDUFB7 0.0304736446270525 2 1.5007445822957555
C1orf227 0.030476458885809667 2 1.5010443573273293
STK17A 0.030493993670225285 3 6.085778762583539
ENDOD1 0.030498488424099735 3 6.086257221859852
SLPI 0.03051959390407036 2 1.505635750612791
RPL28 0.030573704267947307 2 1.5113865066547638
TAS1R3 0.030599221732144213 4 10.679829444456388
FAM195A 0.030625898334005253 2 1.516924270020331
POMGNT1 0.030651082353588443 4 10.685327418541892
SUSD4 0.03068414936122167 3 6.105961094720669
NKX6-3 0.03068610130258996 2 1.523300434364975
RNFT1 0.030701149980489527 3 6.107759566947552
APOC3 0.030772976384285583 2 1.532480152739507
DNMT3L 0.030806181576537976 3 6.11884937906874
CACNA2D4 0.03083340914242571 5 15.287452644740164
BAAT 0.030913587025172364 3 6.1301520412125114
CLEC18B 0.030947442033893244 3 6.1337068461995035
PCDH12 0.030966104137570418 5 15.301399179059477
ERBB3 0.030970035581774653 6 19.884678701988843
C9orf116 0.03104687010512649 2 1.561257955291938
TRIM69 0.031065463382482044 3 6.1460698210029845
APOC4 0.031145027957200675 2 1.571511538974776
FECH 0.031146292500887025 3 6.1545106318065965
GOT1 0.031165254123173815 3 6.156487682863856
APBA1 0.03120980354550049 4 10.743995295247093
CYP39A1 0.031219302510555384 3 6.162116705937541
PIP 0.03122685719169876 2 1.5800355557362502
RMND1 0.03122778595706969 3 6.162999382156359
KLF11 0.03131630881282303 3 6.172196090664573
ISM1 0.03135800240782818 3 6.17651895953286
CDH17 0.03138566480820893 4 10.762251182827569
DBT 0.03140118486808688 3 6.180990337584527
PRRT3 0.03140675038015607 4 10.764433394710103
MKNK1 0.031420498040955175 3 6.18298821730442
MAP1LC3C 0.03144508620985504 2 1.6026628555933997
SLC38A9 0.03146263273616833 3 6.187342782567013
PLA2G2A 0.03146748985980481 2 1.6049771945679683
LCA5 0.03149773947266255 4 10.773833913263765
SPATA21 0.0315030384089572 3 6.191513359233046
LACRT 0.03156444454045808 2 1.6149744520807778
DDHD2 0.03157150713282392 4 10.781435938822202
RAD54B 0.03160137542722495 2 1.6187746837084425
CYB5R4 0.03160512415502581 3 6.202027394575648
ZNF341 0.03163042451073557 4 10.787495256194294
HIST1H2AJ 0.03163627526835558 2 1.6223619721206526
DNAL1 0.0316371657853073 2 1.6224534565729263
TEKT4 0.031658531646475134 3 6.207514867058056
TMCO6 0.03166409253913981 3 6.208085718619274
LRRC24 0.031664683664202935 3 6.208146394661007
POLE3 0.031683462594194765 2 1.6272061855841917
RBP7 0.03170200513389062 2 1.6291078382944375
DCAF13 0.03171562376966299 4 10.796238234085378
C9orf37 0.03172789390555888 2 1.6317610938917797
XKR3 0.031729819773277435 3 6.214825588675433
ADC 0.03173492568734707 3 6.215348599184383
MYB 0.031768680217302024 4 10.801671309655385
ALDH16A1 0.031796197731504154 4 10.804485697330335
C11orf52 0.03181250140619177 2 1.6404176594668136
STAM2 0.03182238576398461 3 6.22429472118245
FARS2 0.031824394988502536 3 6.224499961325412
C3orf18 0.03183245969287666 2 1.6424564336154812
CYP51A1 0.03187777166490083 3 6.229947748416229
HIST1H2AG 0.031882715959143194 2 1.647584729139494
CCL14 0.031898860740605155 2 1.649230530601363
SGMS2 0.03192004745854791 3 6.23425628868304
KCNS3 0.03193378874653461 3 6.235655544681201
SMCP 0.031947627290711905 2 1.6541969132363756
TNNC1 0.03197030920667488 2 1.656504340981273
RNMTL1 0.0319888315593568 3 6.241254645740984
DCSTAMP 0.032012972322753706 3 6.243707369960893
CNPPD1 0.032030868226961114 3 6.2455244565980905
NDUFA7 0.032039449906655616 2 1.6635282591315201
MDC1 0.03204089696103431 7 24.578011119889247
ZNF623 0.03206695399251909 3 6.249185493852153
FAM83F 0.03206990175966708 3 6.249484379954083
HIST1H2AB 0.03207570551954637 2 1.6672055665661898
GPR114 0.032122258325449814 3 6.254788604171805
GCC1 0.03212731033685258 4 10.8381671818899
METTL17 0.03218612082569563 3 6.261247186276957
GML 0.03219088246481428 2 1.678861044316617
SYCN 0.03220575253832608 2 1.6803629008336887
ZNF610 0.03221548455301539 3 6.264212660327194
GOLGA1 0.03222619843881189 4 10.848161219038438
KYNU 0.03222627950754584 3 6.265302197422752
ZMYM1 0.03224774870722047 5 15.433202445363674
TXNRD2 0.032253657219828744 3 6.26806385458484
ACADM 0.032272108949091244 3 6.269923847903511
IDNK 0.03228106619127135 2 1.6879591933632412
MINA 0.03229758185875598 3 6.2724899102008
CYP7A1 0.03231285026374463 3 6.274027064628697
ORC4 0.03231413460351056 3 6.274156334172625
SF3B4 0.03244536105709139 3 6.287338246760065
MTERF 0.032462500204286836 3 6.2890560963426605
WDR60 0.03246591316169042 5 15.455132476157107
MORN1 0.032473365976153065 3 6.290144714185248
KRTAP12-2 0.03247683107394709 2 1.7076245981135962
C7orf60 0.032478934562430506 3 6.29070248219759
DFNB59 0.03248095433594538 3 6.290904766550707
SPAG4 0.03249337936386232 3 6.292148890576382
TMEM128 0.032539674718808545 2 1.7139132198081664
KCNH8 0.03255370587160015 5 15.463917290480163
INSL5 0.032566547287510336 2 1.7165987154135731
C10orf91 0.03258296502867258 2 1.718238359911659
ERAL1 0.03262086364892452 3 6.304887462075243
FGF1 0.03263924878016583 2 1.7238533807975842
ADAM30 0.03264098792016143 4 10.889761138272565
CSTA 0.03265543136728092 2 1.7254660682270448
SGSH 0.032684387301368495 3 6.311216969315191
HIST4H4 0.03268757002512296 2 1.7286665810775637
LCN8 0.03269338899513586 2 1.72924573531585
INSL3 0.032703063407286743 2 1.7302083961039922
CALR3 0.03273337518906895 3 6.316090018261809
HES5 0.03274213042675146 2 1.7340929969085077
FAM8A1 0.032782980327403156 3 6.321017293416933
NADK 0.03278789896046724 3 6.321505468332625
PRUNE 0.032852239805468156 3 6.327884797260715
RHCG 0.0328704578996466 3 6.329688910109614
LRRC42 0.032874975798901196 3 6.330136161995702
CDHR4 0.03291542888187764 3 6.334138193012035
PAM16 0.03294924877371813 2 1.7546131538909584
B3GALT2 0.03296581475007679 3 6.339116237414402
TMEM159 0.03296979418023192 2 1.7566418830580046
CSF2RB 0.03297141174388151 4 10.922535960567252
COL23A1 0.03300281913539983 3 6.342767533890493
CHEK1 0.03300945511793531 3 6.343421901343406
PLAC1L 0.03302546828820753 2 1.7621332180250178
RAD52 0.033032542701639876 3 6.345697554773417
CHURC1 0.03309460549174266 2 1.7689400337024577
PCBD2 0.03310543314634547 2 1.7700048126854107
CHRNB4 0.03311614970380237 3 6.353925537970852
DNLZ 0.03311749784441937 2 1.7711908449979465
ADAM17 0.03311822480395973 4 10.936996701330415
ZNF287 0.03313355994125224 4 10.938503603406094
TBC1D29 0.03317024386750516 2 1.7763712009050452
C15orf56 0.03318349019656749 2 1.7776709155470973
THBD 0.03321431966826083 3 6.363561131671188
LIMCH1 0.03324214419907218 5 15.53202157263284
C3orf36 0.033288244585116165 2 1.7879316842669435
HADHB 0.033337054926812944 3 6.375569251529539
KRTAP5-11 0.033337797872189844 2 1.7927746068568775
HIST1H2AM 0.03342214126928504 2 1.8010016629314822
CORO1B 0.03342796194228777 3 6.384435888227205
THSD1 0.03342867639680922 4 10.967372683058969
TMEM42 0.0335025208273504 2 1.8088234450067118
CYP11B1 0.033515498658713866 3 6.3929518291168455
THRSP 0.03353115232991117 2 1.8116052182322528
ZNF140 0.03353256436241366 3 6.394609551425342
ACOT2 0.033535609555677234 3 6.394905268706831
PLD4 0.033542144265581955 3 6.395539763819848
DDB2 0.03360075762315226 3 6.401225565609
GATC 0.033612180288209746 2 1.819465306437262
EFCAB3 0.03362374069928598 3 6.403452431448115
C6orf1 0.033629511138270646 2 1.8211441048856254
APOBEC3B 0.03363373576181458 3 6.404420410171333
TIMM50 0.03365420153014488 3 6.40640156563855
FAM114A2 0.03367446994630205 3 6.4083624710255656
KCNE2 0.03372161242259475 2 1.8300517520764823
TMEM105 0.0337869099423219 2 1.8363528392754471
IL5 0.03380250695242183 2 1.8378561824042687
NALCN 0.033806967193545714 7 24.752621979827325
USP53 0.03388020173587233 5 15.593936569797284
TMEM220 0.03388450821664826 2 1.8457490129881786
TRAPPC2L 0.03388838976663288 2 1.8461221650286939
BTC 0.03390663648465579 2 1.847875757228541
ZNF239 0.03390905227611015 3 6.430975060046688
FANCE 0.03392113844118218 3 6.432136014171972
C4orf32 0.033936737083171506 2 1.8507665719495663
TRIM34 0.03395212204681462 3 6.435110367277412
UCMA 0.03399689081083141 2 1.8565362378877732
NPPA 0.03405211426489197 2 1.8618243497838705
PDE6A 0.03405305898803432 4 11.027649148170626
AGXT2 0.03405810805980411 3 6.445265011009694
SAMM50 0.034059142140854134 3 6.445363937265107
SIGLEC7 0.03411138370898364 3 6.450357904837304
TBC1D24 0.034111524794583035 3 6.450371381746703
PPP1R26 0.03411175204786769 5 15.616127494703766
CAT 0.03413301129830647 3 6.452423208058718
CPNE7 0.03413464534012702 3 6.452579197816517
PHPT1 0.03417552065868537 2 1.8736117143580104
ZNF804A 0.03424144882083054 5 15.628493742977668
PLCD1 0.03427310054184849 4 11.04863759044886
DES 0.034293415670487146 3 6.46770156722674
CCDC102A 0.03433052349515667 3 6.4712262327622625
PIWIL4 0.03433478454645344 4 11.054497933658192
ENTPD3 0.03433664104117563 3 6.4718069515416365
SAMD14 0.03434957470055001 3 6.473034373411923
TMIE 0.03435665133220072 2 1.8908385641539596
BTNL3 0.034371569994446426 3 6.4751207335482945
DOK1 0.034483620490284334 3 6.485729319288395
IL1F10 0.03454573517707171 2 1.9087286262917746
PMP2 0.03455103308998651 2 1.9092285243322276
AFAP1L1 0.03457189072323619 4 11.076930286509011
FTL 0.03457889096066776 2 1.911855909065562
DEFB118 0.034620328637883634 2 1.9157602852404794
SAMD5 0.034627939480106985 2 1.9164769107018143
TRIM21 0.03463271646080297 3 6.499793829043082
EMP2 0.03463774202820128 2 1.9173996801771935
TMEM196 0.034670544073469686 2 1.9204856929972278
PDGFD 0.03468901831424513 3 6.5050897112571295
ZMPSTE24 0.03469142981520097 3 6.505316357487921
LCNL1 0.03469596202124434 2 1.9228750756614368
EEFSEC 0.03470370780177106 3 6.506470075264975
H1F0 0.03482252352548809 2 1.9347472702019044
ANGPTL1 0.03483650309838148 3 6.5189232850069825
FGB 0.03484362902417722 3 6.519590242128329
TDP2 0.034854036897445394 3 6.52056413971893
C12orf77 0.03490310566350663 2 1.9422846838450574
PCDHA12 0.03493648523184856 4 11.111136402810114
ACN9 0.03493734088461733 2 1.9454818692046585
LRRC8C 0.03494695914577416 4 11.112113968676216
FASTKD5 0.03494887252173894 4 11.112292520031904
KRT78 0.034979561648899996 3 6.532287861706541
CYP4Z1 0.03498551608951671 3 6.5328429848635
TXNRD3NB 0.03498616810644365 2 1.9500365632617436
MED11 0.03499743154629128 2 1.9510863682557296
CHST2 0.03499806230535763 3 6.534012350892505
CHST9 0.03502750925335144 3 6.536755358171761
CST5 0.03510475370360989 2 1.9610729926047914
ZNF296 0.03510819804613252 3 6.544260213316896
STAMBP 0.035110978931262214 3 6.544518566723184
C9orf9 0.035112982146744826 2 1.9618374572497213
HIST1H1C 0.03511414814855373 2 1.9619457708442702
VAV2 0.03514190437561039 4 11.130257517027646
PPIL3 0.035158917983589534 2 1.9661019633270906
RNF14 0.03516603985207116 3 6.549629851987966
MPV17L 0.03517761501286645 2 1.9678361863559202
XDH 0.03518400449881502 5 15.717030240462481
CDADC1 0.03523784869730986 3 6.556284267099786
PPIAL4G 0.035272910288620854 2 1.9766614225104115
DDO 0.035303952118923655 3 6.5623984300503775
PNPLA3 0.03530444427039714 3 6.562443909680127
DMKN 0.03533057655388542 3 6.564857912507362
CYP4X1 0.03537109515462907 3 6.568597470542685
SLC35F3 0.03541614094124397 3 6.572750012342285
KRTAP9-3 0.03548792896829674 2 1.9964900794613067
KRT79 0.035490240716341465 3 6.579569838073885
ZNF556 0.03553490523330713 3 6.583673946811838
ZNF479 0.03555486697661059 3 6.585506574324189
POSTN 0.03557018403546438 4 11.169779318131194
ZBTB7A 0.03557147032037065 3 6.587030122538035
GPR89A 0.035581981366876604 3 6.587994278237449
BFSP2 0.03559623292322319 3 6.5893011048560854
GYPA 0.03562761317767243 2 2.0093096057372652
DEFB129 0.03563135441753197 2 2.009652292217156
MEI1 0.03563380151929605 5 15.758478028496
VPS53 0.035652678090164674 4 11.177339221234433
KRTCAP2 0.03565804821625535 2 2.0120963598625656
IFIT2 0.03572660452654365 3 6.601232471338641
C1orf105 0.035767909826518465 2 2.022136707783541
FLOT1 0.03578411397403017 3 6.606482307833392
FABP6 0.035801486737196055 2 2.0251994063748886
TMEM154 0.03584928780371008 2 2.0295547851919937
POLE2 0.03587161001632953 3 6.614453954096717
HAMP 0.03589337558765718 2 2.033566875478737
IL17RE 0.03589748540797974 3 6.616807839423275
TMEM207 0.03591779267242152 2 2.0357868456290626
CCIN 0.03594520762100909 3 6.62114484952521
OLFM4 0.036033411532288714 3 6.62914627859859
ZDHHC16 0.03607452203802665 3 6.632869183664466
AP3S1 0.036077359272538675 2 2.050258766061612
CDC20B 0.03608893357890673 3 6.6341733042685975
PSORS1C1 0.03609323697349001 2 2.0516954247200614
MYL4 0.03610543783971536 2 2.052798979844421
KLF16 0.036131497106698794 2 2.0551548107297424
CETP 0.036150594807864894 3 6.639747460901916
ZNF500 0.03615592938881703 3 6.640229275230181
NENF 0.03616210811799679 2 2.0579200441339047
FABP12 0.03621170147708606 2 2.0623952621971444
C17orf62 0.03624896094753141 2 2.0657536127602985
SGK1 0.036268038235719176 3 6.6503390446923945
CGB2 0.03634341601899129 2 2.07425237717459
TPPP2 0.03636957730034904 2 2.0766025265991392
DLL3 0.03640291136770819 3 6.662461876607189
HIST1H2AK 0.0364071023411443 2 2.0799706794617627
PAH 0.03642474952175426 3 6.664420693704113
FAM13A 0.036453290240236025 5 15.832713413204226
CPA3 0.036474524803705485 3 6.668881167956759
TMEM102 0.03647692261514525 3 6.669095893307634
COX15 0.036496996644776666 3 6.670893001277538
KRTAP5-9 0.03652943612791119 2 2.0909279026974814
SGK3 0.036541794162343086 3 6.674900028724789
TRIM10 0.03654879313771001 3 6.675525642898866
ISYNA1 0.036595246214247 3 6.679675003799774
GRIK4 0.036634260324610646 4 11.266023178276402
ANTXR2 0.03663994771069217 3 6.683663125808415
TCL1B 0.03664465965263355 2 2.10121603461834
TMEM37 0.03667357798512809 2 2.1037932227814355
FAM183A 0.03668912970520009 2 2.1051783765422787
C12orf45 0.03670605922223795 2 2.106685605419239
VPREB3 0.0367064539628179 2 2.1067207410545667
IL17RC 0.03670723941386852 4 11.27252505769762
CDR2 0.03675201444730642 3 6.693640816738371
PYROXD1 0.036802355329134964 3 6.698113318415501
C1orf64 0.036804438974011616 2 2.115431109012491
TPCN1 0.03683351245362111 4 11.283745707737111
MDH1B 0.03685828900218975 3 6.703075812158
HIST1H3D 0.03688119196368759 2 2.12223849450467
ADAMTS17 0.0369315437426301 5 15.875298511583402
COBL 0.0369523089277173 5 15.877135467249154
TUSC5 0.036959836493708605 2 2.129199527269702
TTYH2 0.03696255144064541 3 6.712306782468681
KRT84 0.037048827640283874 3 6.719926411814203
CYP3A43 0.03706140469844637 3 6.721035750953601
GPHA2 0.03708047259523134 2 2.1398497112657697
PPP3R2 0.03710606160965677 2 2.142104517034615
IL36A 0.03712426164475116 2 2.1437073246644305
NKAIN4 0.03712538017621609 2 2.1438058048182924
SNX18 0.037144586781103175 3 6.728363591738907
UNC5CL 0.037144998774250274 3 6.728399846574557
UBD 0.03715130053584607 2 2.1460871422470342
MRPL23 0.03719176087777171 2 2.1496451352773547
SLC37A1 0.037205022054642066 3 6.733677686777638
BCMO1 0.037266259747012045 3 6.739053880938717
KRTAP4-4 0.037278532905420866 2 2.1572631447455484
KIAA1143 0.037288633232329185 2 2.158148778752208
COMMD4 0.03734072560502445 2 2.1627127722223243
BLMH 0.03742060044201707 3 6.7525662137311535
PARK7 0.037452632994701 2 2.1724967071113
PCYOX1 0.0374580436816134 3 6.755836247453683
SPATS2L 0.03747114051241091 3 6.7569792925631385
CLEC5A 0.03747884234679909 2 2.174784099588943
IL36RN 0.037480630051132315 2 2.174940063514558
FAM159A 0.03750961341639754 2 2.177467649830347
TLE6 0.03758414826440185 3 6.766826290670915
ARMC7 0.03758454523568268 2 2.183993628239822
UBQLNL 0.03761970195699036 3 6.7699183996380965
CIB1 0.03763220335924365 2 2.188137778280349
RFK 0.03763362278882106 2 2.188261128555758
EPHX2 0.03765059695528241 3 6.772603061994905
TMEM91 0.03765813251892478 2 2.190390351208653
SLC7A8 0.03767850992163364 3 6.775026777144534
PPM1H 0.03769665639228461 3 6.776601530974208
RNASE7 0.03770264933540454 2 2.1942542370285674
FBXO48 0.037705534875409334 2 2.194504539331299
BTN2A2 0.03772128921218578 3 6.778738006290936
GSC2 0.037739815547642185 2 2.197476763037359
CLIC3 0.03778180232424156 2 2.201113594021913
PDDC1 0.037785788221403264 2 2.201458644565296
C4orf40 0.037793264639247585 2 2.2021057676747517
IFNA14 0.03782290890459518 2 2.204670424033098
ETV4 0.03783067183577703 3 6.788208913030668
HSP90AA1 0.03786439965920468 4 11.373991136769945
CTSA 0.03786856943638903 3 6.79148414553155
LY96 0.03787748316286961 2 2.2093868384391175
UNC119 0.03787818942418978 2 2.2094478321296203
FAM89A 0.03790778991778041 2 2.21200318920612
IFNA16 0.03791136868567271 2 2.2123120078766743
TJAP1 0.03796879741886859 3 6.800131018381913
INO80C 0.0379722286671392 2 2.2175594482895686
RTN3 0.0379763987256773 4 11.38365310647622
KRTAP1-5 0.037982574379719754 2 2.218450667959197
PODXL 0.038009188790033295 3 6.803609467730309
DPPA3 0.038010318255744656 2 2.220839482141458
IFNW1 0.038034583159603993 2 2.2229273760095034
HBP1 0.03804048635701239 3 6.806302330650895
CMTM5 0.03805086639082214 2 2.2243277630051317
MOCS2 0.038052180652871664 2 2.224440766787024
CDCA7 0.03805512814994901 3 6.807561389460055
PALMD 0.038127712103794544 3 6.813796076482973
NAA20 0.038160461761166165 2 2.2337382146264497
IFNA5 0.03816060179575478 2 2.233750222142602
VPS52 0.03820706422224377 4 11.403466296878952
ANXA11 0.03821663766343526 3 6.821418927398565
GPR161 0.038239879563764304 3 6.823408455103264
LCN1 0.03826169426199635 2 2.2424075543354474
PCTP 0.038294299012381405 2 2.2451950681243176
FLII 0.03830233771179126 5 15.9944835870571
SACS 0.03832561321705806 15 61.82514373697047
IFNA17 0.03833282404808398 2 2.2484857957745334
NUDT16 0.03835658571329881 2 2.2505138844078463
BTRC 0.03839108903955891 4 11.419191046322169
ZNF649 0.03844273099168185 3 6.8407235971577105
TMEM50A 0.03846457306417257 2 2.259715572318634
OPTN 0.038520086232406846 3 6.847303448889223
POMZP3 0.03852928416654764 2 2.2652177804041616
RIOK1 0.03854618739410358 3 6.849520756968721
IL3 0.038560724142876965 2 2.2678878344247355
TECTA 0.038654389302490245 8 29.773033237366462
BATF3 0.03866381285068646 2 2.2766280535828876
PTGIS 0.038673836063672085 3 6.860343865566138
SLC47A1 0.038688271788538876 3 6.8615656868116846
C15orf54 0.03869443334753167 2 2.279219857448992
ZNF101 0.03870395318430689 3 6.86289244433142
ASCL3 0.03870476703141081 2 2.280094084911056
MPV17 0.03870511177226993 2 2.2801232460531256
SPAG5 0.03870960426041852 5 16.02910484424498
ATP5H 0.03871206196968166 2 2.280711100264035
MYL1 0.03875396320826775 2 2.28425300167647
BEGAIN 0.03877486311154329 3 6.868885494434817
CIB4 0.038816116583169157 2 2.289500048174479
PDE5A 0.03882600768059344 4 11.456068725396932
BIRC5 0.03887849450461775 2 2.2947579511943594
ZNF765 0.03888186854688178 3 6.877909324661126
PCDHA6 0.03895908883629764 4 11.467273767663489
PLA2G5 0.03896061039859544 2 2.301667261096929
ARMC3 0.03897408729797629 4 11.468534290527192
ZNF37A 0.038995214938823644 3 6.887441938990571
CWF19L1 0.03900439686003809 3 6.888212988943097
CRABP2 0.03904144367877851 2 2.308455017633162
EARS2 0.03904773346839406 3 6.891849822791038
PYGL 0.03908141657136184 4 11.477541057825551
RGS9BP 0.039119578429762325 2 2.315003369494696
SH3RF1 0.0391617015970424 4 11.484262848216387
MMP11 0.039204192331319665 3 6.904947796065272
PRELID2 0.0392376817602207 2 2.324877649359514
KIAA1324L 0.03923807470231247 4 11.490644859681414
LY6H 0.0392413891289673 2 2.3251871500882855
VIPR2 0.03926206387021391 3 6.9097798193951485
FKBP2 0.039262525485010816 2 2.326951132180009
PVRL3 0.0392673796842842 3 6.9102233242640905
LCN10 0.03927942863356228 2 2.328361167103225
SLC7A4 0.0392910887545547 3 6.912200700079113
TRAPPC1 0.03931673614940546 2 2.331471244656707
TCL1A 0.03935677134585466 2 2.33480556390251
DDX25 0.03942234429916449 3 6.923126969557487
MZB1 0.03943654879342702 2 2.341440116693117
CDC7 0.03945900791764857 3 6.926172771671554
CD5 0.0394619366219713 3 6.926415954485825
GUCA1C 0.03947563913380905 2 2.344686300057421
PANX2 0.039481968893236054 3 6.928078855546107
LEPRE1 0.039495628061468925 4 11.512079457004358
EFCAB1 0.03954594373708231 2 2.350516863494936
RHOB 0.03955357302383637 2 2.35114898433256
CYP4F22 0.03955582647121518 3 6.93420287283849
BCAS4 0.039597272216610406 2 2.354767408724139
CENPC1 0.039602416480444554 4 11.520927522477908
BAG2 0.039637139260449344 2 2.358065181504363
POLR2G 0.03968657141360326 2 2.3621497600137333
ITPA 0.03970885835066587 2 2.3639897344911813
SLC22A12 0.03988927869584144 3 6.961715816711523
ZC2HC1C 0.03996770201756983 3 6.968154451130418
C10orf114 0.039967959009256884 2 2.3853083279128264
VIL1 0.03998631760281998 4 11.552548233945416
IL25 0.040040496014354165 2 2.3912528835683027
SH3BP2 0.040057268069471644 3 6.975493121264003
DIRAS3 0.04007792665197892 2 2.394316365244503
NDUFA8 0.04009842137307209 2 2.395992578521604
TUSC1 0.04010002982481902 2 2.3961240951240694
KLHL38 0.04010810807260361 3 6.97965174696435
POLR3H 0.040112302452730564 2 2.3971274119415047
GXYLT1 0.040136643170949206 3 6.981983656807607
TCTEX1D1 0.04020723947066069 2 2.4048788177917997
MBD3L1 0.0402231716881032 2 2.406177930837175
SARS2 0.040227235737926324 3 6.989376437135178
SUSD5 0.04023474146642405 3 6.989988224207386
SHISA4 0.04031207956570892 2 2.4134184401564807
MRPL17 0.040389298555996954 2 2.4196946232726955
LSMD1 0.04038989425205407 2 2.419742995394321
AGK 0.04040629838748919 3 7.0039419894304
HINT2 0.04042388642342835 2 2.4225021196183363
GPX2 0.040440884753916904 2 2.4238810304984035
GGTLC1 0.04046769456514795 2 2.426054724441083
GMPPA 0.04048456517910373 3 7.0102890607671
OGFOD1 0.040520688356764825 3 7.013214518760032
KRTAP27-1 0.040530209926303795 2 2.4311180104273724
RPN2 0.040573073215522004 3 7.017452504565576
TEAD2 0.040585096200023825 3 7.018424436234888
SLC2A2 0.040589696050871385 3 7.018796212801425
INTU 0.04059615101658968 4 11.602185061006445
TOE1 0.04060428299947913 3 7.019974915893082
ZKSCAN5 0.04063477296058486 4 11.605304560507776
IMPDH1 0.040636953646765 3 7.022613407534472
CDIPT 0.04066213084451109 2 2.441778137695999
FAM169B 0.04070750131455564 2 2.4454367342256056
C2orf78 0.04071997643637653 4 11.612176427305165
C9orf47 0.040727561292623095 2 2.44705309159464
SEMA3E 0.040737968657898874 4 11.613625782681495
ZG16B 0.04079295277653474 2 2.4523168030705658
GCC2 0.04083222120334345 7 25.369809861281936
GOLGA4 0.04084523309416228 9 34.53658973615876
C3orf43 0.04086959540108115 2 2.458475905414444
STMN3 0.04087541069200036 2 2.458942778396123
TXN2 0.04092232343683586 2 2.4627067824252933
FAM161A 0.04093701534789848 4 11.629619131135058
ZNHIT1 0.04093893051983065 2 2.464038247606868
KRTAP26-1 0.040953845179230106 2 2.4652335828797804
HES4 0.04097522804614952 2 2.466946585790435
TRAPPC11 0.04098555249053036 5 16.216374988821137
ETHE1 0.04100983454266571 2 2.4697171345940996
EDDM3A 0.04101252301126878 2 2.469932276020618
RAB17 0.04102052080633442 2 2.4705722100267478
MAP1LC3B 0.04103905397805214 2 2.4720546606760303
CACFD1 0.041058423112029625 2 2.4736032944712085
ATP6V1B1 0.041091460865713636 3 7.059110374584099
NKX2-8 0.041124787712239916 2 2.4789040919885785
MOB3A 0.04113673098658248 2 2.479857178160271
NR2C2 0.041158701574350615 3 7.064476965839894
COMMD9 0.041220938358664104 2 2.4865695107411163
GRB14 0.04124800720347056 3 7.071591636306373
RABAC1 0.04126676061495993 2 2.4902165801485094
TNIP2 0.04127770692153381 3 7.073954443954854
WDR52 0.041283713319041085 6 20.82303370230117
HAGHL 0.04129081407690661 2 2.492129484294476
GSTA5 0.04129495473821907 2 2.4924586718504687
IL36G 0.041358995387745776 2 2.4975459625815732
TNFSF18 0.04138745578826026 2 2.499804394275324
CIR1 0.041422315143113564 3 7.085435784004994
GSTM4 0.04146813089109385 2 2.5061981773439
BPIFA1 0.041496013074269436 2 2.5084051704798043
LYRM1 0.041507637192203364 2 2.5093248497460063
NMRK1 0.041510476191434026 2 2.5095494288109057
C4orf45 0.0415426004511626 2 2.512089595397449
RABIF 0.04154900342355895 2 2.5125956740192774
IL15RA 0.041554834395391226 2 2.513056477911782
LCN12 0.04155600428380225 2 2.513148923169055
CCDC47 0.04158731759761732 3 7.098489597187216
PDHX 0.04159086024299764 3 7.098769322261434
FAM174A 0.041617008637734064 2 2.517966075950591
C2orf48 0.041649386060183057 2 2.5205199862403616
EDDM3B 0.04165216377938286 2 2.5207390024863354
SSPN 0.041670432410762334 2 2.522179090601875
FRMD3 0.041703035527819295 3 7.1076148468608435
GPI 0.04171476257040972 3 7.108538262436049
CRYGN 0.041726063797968775 2 2.5265607108200197
PER1 0.041766737083663644 5 16.278362279449617
LIFR 0.04177223295257612 5 16.27879443701486
SERTAD3 0.04178968342831667 2 2.5315646550268323
GLP1R 0.0418035418289195 3 7.115520911071852
APOBEC3A 0.041813841704713625 2 2.5334628939196078
KRAS 0.041845805104224386 2 2.535972809849116
C1orf50 0.04186372450812294 2 2.5373791234810223
TAPBPL 0.041866491158682594 3 7.120463401317204
BFSP1 0.04187503567881519 3 7.121133729654094
CYP4A22 0.04188402167413504 3 7.121838551175587
METTL5 0.0418849226482003 2 2.5390420090135226
MS4A3 0.04190388171404896 2 2.540528568999821
C12orf74 0.04190420459546983 2 2.5405538802147554
PRTN3 0.0419102746328919 2 2.541029685900335
C11orf74 0.041937887053710335 2 2.543193280536408
CLDN4 0.041958077216450375 2 2.544774435861626
POP4 0.04198714541449254 2 2.547049580880983
B9D2 0.04199017719675125 2 2.5472867893559408
FAM109A 0.04204412440365867 2 2.5515049154664116
MEA1 0.042071270871023365 2 2.553625537950138
FAM103A1 0.04209127077442896 2 2.555187049735661
LGALSL 0.04209439663165127 2 2.5554310399582723
SLC35F5 0.042170367075333545 3 7.144222830399647
SLC37A3 0.042190295895243375 3 7.145775298634525
KIFC3 0.04230153708816165 4 11.737295407523959
SAP30 0.042309354553547965 2 2.57216826636689
EREG 0.04233814038884591 2 2.5744034380725265
INS-IGF2 0.042397227310491906 2 2.5789868911280713
ADAMTSL4 0.042493580067561085 5 16.335049635342855
C14orf159 0.04249883375475322 3 7.1697215877957206
LRP8 0.04251895651027666 4 11.75414478383399
CSGALNACT1 0.042549609732561285 3 7.173646491864909
SFTPC 0.042560015331651546 2 2.5915830732867264
TRPC6 0.04259293960011822 4 11.759859488172976
ADCK1 0.04262178683153713 3 7.1792179735899415
RANBP3L 0.0426742202666514 3 7.183259755559431
MFRP 0.04267939212297741 3 7.183658166111448
SPACA3 0.0428126411786748 2 2.611039846061683
ISG20 0.0428470596971627 2 2.6136822022673414
MAP1S 0.0429162115260138 4 11.784719363401233
MS4A6A 0.042960734426310355 2 2.6223947817527398
AKIP1 0.04301319578371235 2 2.626408249792545
NT5DC3 0.043031537058723666 3 7.210677517928227
TRAPPC6B 0.043063580065306695 2 2.6302584159954527
DCAF4 0.04309005240801757 3 7.2151468060050865
SRRT 0.04310782101434911 4 11.799369992856512
PIGQ 0.04316227959983645 3 7.220655392458044
INO80E 0.04317658000628655 2 2.638877801934287
NMS 0.04317976876205508 2 2.6391207205401654
HSPB3 0.0432216588852484 2 2.6423103099183587
RINT1 0.043225501740382755 4 11.808337169169251
WLS 0.04323216126374458 3 7.225976719717552
LRRC26 0.04324303269453322 2 2.6439366131486786
ZNF878 0.04325352611420312 3 7.227601964469977
C21orf2 0.04328133289268288 2 2.6468489026931286
C2orf40 0.043284196336522945 2 2.6470665357945338
CRYGS 0.043308466009950995 2 2.6489105755466325
SH3BP4 0.04339344020525742 4 11.821093659906163
NAT9 0.043398254994515544 2 2.655724287390703
ARHGAP24 0.04340496863033846 4 11.821967621503767
VPS28 0.04343746455877859 2 2.6586955171496847
GK2 0.043462993744919624 3 7.243495899365941
PRCP 0.04347844370245456 3 7.244665310101298
MMAB 0.04350036303417422 2 2.66345650623791
TMEM225 0.04354406387326445 2 2.666760496963837
YEATS4 0.04356453796663531 2 2.6683073469331373
PMPCB 0.04356656772630814 3 7.251327863249748
KRT39 0.04359863023941996 3 7.253748735411358
C3orf30 0.043623410902383336 3 7.255618629423548
LOR 0.04365537050448756 2 2.6751615314608577
GSTM2 0.04367195716577996 2 2.6764116840398398
RNF135 0.04372430226414468 2 2.6803540150581293
TREM2 0.04380757297886279 2 2.686616213741147
CCDC8 0.04383752664643551 3 7.271733241402133
RFESD 0.04384536323169903 2 2.6894544039948056
MBOAT1 0.04385497461364274 3 7.273043085233763
CD53 0.04385667486261323 2 2.690303496179306
QRSL1 0.043864882546941764 3 7.27378666661699
CLIC1 0.043886078132779206 2 2.6925096355290115
ROPN1 0.04388915765899877 2 2.692740612045086
ZNF35 0.04393405859811826 3 7.278973805589218
CLDN6 0.04397616042469552 2 2.6992597788441737
ARMC6 0.0439879472670654 3 7.283009229666688
DDAH1 0.04405272863350781 2 2.7049869070927843
RAB38 0.044070889677783213 2 2.7063439186839156
LCN2 0.04407669650526505 2 2.7067776981595264
LRRC29 0.04408686407817562 2 2.7075371011517957
TSPAN31 0.04408831151096372 2 2.7076451944677506
TRMT5 0.044088696043681416 3 7.290541113131342
ZNF747 0.04411583187794489 2 2.7096997533618015
RHBDF1 0.04412790694705602 4 11.876335248323414
CHFR 0.044132394213729886 3 7.29380284352564
NDUFS8 0.04417044460543341 2 2.713773300295376
RBMXL1 0.044243646588466724 3 7.302093088534445
RHOC 0.04425743465249691 2 2.720251952486985
TM4SF19 0.04427928813815458 2 2.7218775992651403
CLDN7 0.04431712409393183 2 2.724690348825587
TMEM61 0.044340100690693274 2 2.726397326586616
COQ7 0.044345474577962334 2 2.7267964418074024
PSME1 0.044364770632818434 2 2.728229167612886
LSM1 0.04441734163184005 2 2.7321295345555043
SH3BGR 0.04443349959969835 2 2.7333274481126333
UGT1A6 0.04443931595227398 3 7.31662575966825
NTF4 0.044449684506940125 2 2.7345269425670193
COG8 0.04444975760789014 3 7.317399561859194
DOHH 0.04445366228292991 2 2.734821679407087
LY6G5B 0.044466238062911126 2 2.7357533275852477
CRYGC 0.04447259259560477 2 2.7362239932081875
GNL3 0.04450100940975417 3 7.3211951796591475
INSL6 0.04450229263221374 2 2.7384229567660734
SHMT2 0.0445435074181193 3 7.324339347494579
FGF6 0.04466577296409813 2 2.750501901741128
CCDC51 0.04468842638181476 3 7.335039554221207
MRRF 0.04471780656853667 2 2.754337627706266
WBP2 0.04476955757312901 2 2.758148304047514
MMP21 0.04484232646914671 3 7.3463667354853035
GZMH 0.04484638502835162 2 2.7637977446983952
FAIM 0.0448473261192953 2 2.763866889806217
EEF1B2 0.04484940078743471 2 2.7640193177479615
UGT1A10 0.044883507607788364 3 7.349391419674688
CDKN1A 0.04488541396181491 2 2.7666641714723674
BTG4 0.0449305506942478 2 2.769976216743885
VSTM1 0.04493315978652038 2 2.7701675698867003
TFPI2 0.04493588855729713 2 2.770367689029513
EFCAB4B 0.04493618252708968 3 7.353256449709275
TMEM145 0.04493801555852071 3 7.353390870911619
PRSS45 0.04495007099393558 2 2.7714075961757345
TMEM72 0.04495638356193823 2 2.771870355762659
LMBRD1 0.044956844644765966 3 7.3547713568246955
ILK 0.04502778435104378 3 7.359967476467649
TRIM29 0.0450769874296831 3 7.363566874269804
IL12RB2 0.04509712985423195 4 11.947906494255658
TMEM174 0.04514409093213457 2 2.78560252634054
GLTPD2 0.045184806642495044 2 2.7885739981969113
KLB 0.04521457898396093 5 16.539346806026405
ASCL1 0.045223424627977904 2 2.7913900198926216
PDCD6 0.04535265160920561 2 2.800796615651559
RNASE10 0.04540920856029024 2 2.804905438492465
CASP8 0.04542062634552105 3 7.388601543810377
WDR11 0.04544413133987565 5 16.556041728345498
CLCC1 0.04544873645865023 3 7.390641422495323
PRADC1 0.04547271558917553 2 2.8095133743260425
TMEM219 0.04547966106690832 2 2.8100169516582527
TMEM179B 0.045497305945897515 2 2.8112959527936843
HOXC6 0.04550625641553386 2 2.811944553140957
TMEM9B 0.045509912303345015 2 2.8122094439703824
NDOR1 0.045526649413872904 3 7.3962890911305585
CDKN1C 0.04554598773560697 2 2.8148222377044423
IGSF6 0.04555178714004059 2 2.8152420805980434
CLDN3 0.04555513090890843 2 2.815484126733831
RILPL2 0.04557426882043129 2 2.8168691415297653
FBXO36 0.0455766604165734 2 2.8170421829281644
SMG8 0.045583040997043925 5 16.566105408504274
ZNF548 0.04561266836446447 3 7.402513657761084
CLEC4F 0.045630405235752194 3 7.403795756137971
CYB5D1 0.04563134737042244 2 2.8209966418801535
LRRC32 0.04564611881419954 3 7.40493120572601
C11orf53 0.04566846153004364 2 2.8236778278102377
C21orf33 0.0456697476275704 2 2.823770700344046
CABP2 0.045676694442302886 2 2.8242723053222796
NRM 0.04568130295077344 2 2.824605029381344
ARHGAP19 0.04569278672143566 3 7.408301195636834
NOP58 0.045696482713067824 3 7.408567951071328
FAM179B 0.04570037275372344 7 25.740317500003968
SYT9 0.04571661636359832 3 7.4100207216115255
GLO1 0.045716632001937874 2 2.8271546471944857
CD3G 0.04572017465832681 2 2.827410209207227
TMEM101 0.045791864080591986 2 2.832577731665999
ZNF18 0.04583087701015312 3 7.41825383205599
TIGD4 0.04588522165593359 3 7.422162809051878
RASL10B 0.04593081195261629 2 2.8425714906985347
LGALS3 0.04604466933699641 2 2.8507391997147766
ST20-MTHFS 0.04606689099441232 2 2.8523310572716083
SLC11A1 0.04610817151549993 3 7.438153468169091
FAM83D 0.046178149707144046 3 7.4431573509786295
TM4SF20 0.046188028633773706 2 2.8609959727415104
TM2D3 0.046223074519905365 2 2.8634987545402426
LYPLAL1 0.04625817437859758 2 2.866003581617057
ZNF268 0.04627561326319801 2 2.8672473983030815
SIAH3 0.04629428055220373 2 2.868578335985671
C1orf35 0.0463949686276211 2 2.875748386986103
LPIN1 0.046460353055654345 4 12.046130928100425
PRDM8 0.04653820304705386 3 7.468789921731346
IMMP1L 0.04655777691245708 2 2.8873107902219153
PGLS 0.046581125169127914 2 2.888965794641276
MOXD1 0.04659878298682731 3 7.473084119914284
CTU1 0.04662786286637083 2 2.8922763535469302
PGS1 0.046674021014149594 3 7.478409967812947
VPS35 0.046744985245018765 4 12.066293013469267
NOSTRIN 0.046755348419651545 3 7.48415768735779
TIGD2 0.04678709074294696 3 7.486398459814187
CD200R1L 0.04682206587017038 2 2.9059985683114045
SLC27A2 0.0468274509939231 3 7.489245507325664
TTC27 0.046873234685690546 4 12.07533950839754
PRSS1 0.04694478253850795 2 2.914641743546218
GSTA4 0.04695200289560427 2 2.915149618040308
PRR23B 0.04696444401209266 2 2.916024542653653
ZNF384 0.04697599393484607 3 7.499703799214452
EDN1 0.04697922183273975 2 2.917063510297277
TIFA 0.046980870754000106 2 2.917179419883473
SLC22A6 0.0469955247852309 3 7.501076545858222
RFXAP 0.04702610674481653 2 2.9203577397780616
EPDR1 0.04714628833627773 2 2.928787705513745
CD70 0.04717155653944692 2 2.9305575083926634
CLDN1 0.047192806641490115 2 2.9320451832073005
FOXI2 0.047218286799185 2 2.9338281561032566
GJA10 0.04724711302426924 3 7.518711370366291
FAM132A 0.0472573883063565 2 2.936562504713807
DNAJC16 0.04729040921020178 4 12.104604370839816
MRPL55 0.0473072767655783 2 2.940048059307144
PLA2G12A 0.0473800705195788 2 2.945127675045171
TMEM62 0.0473894574526143 3 7.528649366624737
MS4A7 0.04739349650631801 2 2.946063742734845
POLR3C 0.047416849362939884 3 7.530558520053301
PACRGL 0.04741958758692824 2 2.9478821077884727
TMED4 0.04751871117806484 2 2.954781670235942
SQLE 0.047520294005282245 3 7.537758935582592
PDPN 0.047523666840239 2 2.95512625331209
DDIT3 0.047615712136077404 2 2.96152025982212
MRPL20 0.04764627860344937 2 2.9636409890674837
RGS2 0.047735369928228105 2 2.9698148609289454
GLIPR1L1 0.04774188053507765 2 2.9702656052524405
PLA2G12B 0.047786637824882815 2 2.973362676230118
CD63 0.04781596139636539 2 2.9753902863982473
PSME2 0.04782073916355323 2 2.975720538400326
HOXC12 0.04785498313905412 2 2.9780866564292205
MSX1 0.04785912383866043 2 2.9783726527766365
UROS 0.04786602401075653 2 2.9788491925000766
GPC5 0.04788401223489983 3 7.562958391252406
CLCF1 0.0478848713859677 2 2.980150497627661
RABL2A 0.04789845189113446 2 2.981087853545465
KIAA1644 0.047920570046241666 2 2.982613956432079
TLX3 0.04792536376649417 2 2.982944624130302
NIT1 0.04795678280426229 2 2.985111111616564
IGFBP4 0.0479580807167241 2 2.9852005796701957
SLC2A12 0.04803225526332424 3 7.573176985574802
ARSK 0.048046491609042966 3 7.574156739653768
ATP5S 0.04805388505813452 2 2.991798250041108
NRIP3 0.04805826468826892 2 2.992099559416431
RNF186 0.04806192005411019 2 2.992351020965194
SECTM1 0.04812132483236791 2 2.996435077314808
AMN1 0.04815783857495195 2 2.9989430087622644
TRAF5 0.04816113020105402 3 7.5820362066202165
COMMD8 0.048172029371712756 2 2.9999172106916285
NOP16 0.04817997430462139 2 3.0004625134590643
SSSCA1 0.04821062556271682 2 3.002565471746137
RBBP9 0.04824484049012065 2 3.0049114318269936
SLC12A3 0.048284158120794896 4 12.173339716459267
TCP10L 0.048285514677962174 2 3.0076982197389333
GNPDA2 0.048298082241223374 2 3.0085588344444822
NDUFAF2 0.04834648475356004 2 3.011871407472002
PIP5K1C 0.04843755470119905 3 7.6009627343503166
GLYR1 0.0484521190616161 3 7.601957097049547
FRG1 0.0484581476393791 2 3.0195014047315807
TMA16 0.04848714197678593 2 3.0214798775028386
E2F7 0.04851526911687299 4 12.189132508278464
C3orf70 0.048542876951850465 2 3.025279886861572
RGS14 0.04854407412531715 3 7.608228667275376
TMCO2 0.048571248204304224 2 3.0272126482393045
TIGIT 0.04860536587685554 2 3.029535460092745
KLK4 0.04861272071916876 2 3.030035992436182
OR5M11 0.048700095560885275 2 3.0359767788943754
MRPL43 0.04870105149178948 2 3.036041718562269
AGAP3 0.048719302486419404 4 12.20301574453612
ORAI3 0.04876867031071604 2 3.0406322314033156
LNP1 0.04877758959429324 2 3.041237293723674
PDIA4 0.04889680438694456 3 7.632181673998451
ZBTB3 0.048915591511732276 3 7.633452856611488
APOBEC3H 0.04896607445999395 2 3.053999160460381
LRMP 0.048986621087656286 3 7.6382547090497654
OR8D1 0.04899646723176473 2 3.056052619644814
RASL12 0.04899989728411122 2 3.056284292048174
PTPRN2 0.049002690152094824 4 12.22220732159144
NCF2 0.04900539723265852 3 7.639522939746434
CORO2A 0.049015147158040694 3 7.6401813145847814
STARD3NL 0.04903646758135414 2 3.0587533652393013
PGAM5 0.04905714427001101 2 3.060148595846067
MRPS10 0.049088152759036136 2 3.062239955150517
RAB28 0.049120452249133556 2 3.064417053878758
CLDN23 0.04927405239618965 2 3.0747516988707297
ZNF664 0.049275690352741194 2 3.0748617404405145
ZNF454 0.049293768573415025 3 7.6589432478301696
PDZD9 0.04930343332761483 2 3.076725048624836
EME1 0.04932640554227483 3 7.661134387434675
SPATA16 0.049329890550438016 3 7.661368278281142
GP2 0.04934469556666317 3 7.6623617190697715
OR10G4 0.049386663638220446 2 3.082309107524231
EIF3L 0.04940695823544329 3 7.666536555101279
C9orf152 0.04941373232957835 2 3.08412326813543
UBQLN3 0.04942826140311865 3 7.667963829787146
RCVRN 0.049433992762172974 2 3.08548051860509
DIAPH1 0.04950387267508748 5 16.838759353263633
OR1L4 0.04954432095697789 2 3.092862185183415
SLC6A12 0.049562974396313124 3 7.67697588282072
TMEM81 0.04956895921092205 2 3.0945085145035782
CENPBD1 0.04958575442094622 2 3.09563032673611
TMEM86A 0.04960069424340018 2 3.096627908364008
PMEPA1 0.04963820420859286 2 3.0991313188860126
DOLK 0.04969660842141235 3 7.685892844639744
NLRC5 0.04972074572332367 6 21.436102632311133
NPL 0.049738364948109015 2 3.105807259229392
GPR162 0.04974954101515264 3 7.6894185817437
ZNF502 0.04975805726558411 3 7.689985500605175
OR10A2 0.049771262996521334 2 3.1079972094207795
ODF4 0.049803728547672274 2 3.110157024867087
RSPO4 0.04984255592772629 2 3.112738318538897
IFT122 0.049880925937123045 5 16.86388894224992
OR2AG2 0.0499274919369878 2 3.1183783363391266
C11orf48 0.04994863388269436 2 3.119780814864228
ZNF395 0.049985968788598845 3 7.705123304127371
CCDC134 0.050006403678747875 2 3.1236101835234216
FGF11 0.05001002078432349 2 3.1238498100413814
CACNG1 0.05003490459669093 2 3.1254978714614996
IFI30 0.050057835554120154 2 3.1270159074843793
OR10G2 0.05008377367299661 2 3.128732224671055
OR5D14 0.050136917449518634 2 3.132246103394295
UBXN2A 0.05015556151531508 2 3.1334780173825907
KLRC2 0.05019161286255957 2 3.1358588945711103
C1QTNF6 0.050230228243234434 2 3.138407307837064
TMEM176A 0.05026116216124054 2 3.1404474464923533
OR7C2 0.05026772094483531 2 3.1408798553820407
ROPN1B 0.05029644995276117 2 3.1427732781723545
EGLN3 0.05036293690140302 2 3.147151262369234
EMP3 0.050372212244549866 2 3.147761583329417
TFCP2 0.050379962310655384 3 7.73113866148599
OR2V2 0.050387550246416064 2 3.148770595988097
C12orf71 0.05048595786674621 2 3.155237444792129
TREM1 0.05057311634460845 2 3.1609550982898447
SLC27A4 0.05058376215752697 3 7.744520033755924
OR13C2 0.05058605852145318 2 3.1618033179931584
RPP38 0.050607899706065045 2 3.1632343055934924
FAM64A 0.050617827432980336 2 3.1638845557165167
SBDS 0.050620461276668874 2 3.164057047971389
OR6K3 0.05066172994040042 2 3.166758652528853
RRP15 0.05069510265435753 2 3.1689418349360956
SCARA3 0.050696995603773234 3 7.751932830062633
OR10G3 0.050711138491647545 2 3.169990386455105
TTPA 0.050712328452232815 2 3.1700681831020736
DNAJC12 0.050716638214869526 2 3.1703499301430336
OR13J1 0.050772803448107084 2 3.1740196134971814
OR2T6 0.050807453989092026 2 3.1762816694740974
HORMAD2 0.05081016703822212 2 3.176458721053047
OR6C75 0.050818875999710376 2 3.177027000981368
ADO 0.050850422075472884 2 3.1790846842273104
KLK1 0.0508956492390267 2 3.1820326489728834
RNASET2 0.050925211543574066 2 3.183958218484808
YDJC 0.05099425282922725 2 3.188451173061796
TBCCD1 0.05102793948166296 3 7.773508490810908
OR5M9 0.051065402232805035 2 3.1930752977885986
ZNF350 0.05107301161603801 3 7.776436686645429
OR1J4 0.05107707351134904 2 3.1938332525975306
ACER1 0.05110075514796844 2 3.1953706792228243
OR5D18 0.051152406399340954 2 3.1987215734910426
RAET1L 0.051187160277275406 2 3.2009744431914395
OR7A10 0.05121389855931604 2 3.20270672879386
SLC25A29 0.051238069097881665 2 3.2042719225852916
TXNDC11 0.05128981062114088 4 12.373354568898073
HHAT 0.051320824323342666 3 7.792492760034771
OR10H1 0.05138786500156902 2 3.213956596663914
IL32 0.05141469017076339 2 3.215688090309408
HCK 0.05142756040764247 3 7.799385729318384
EFNA4 0.051452959547906345 2 3.218156798903366
C11orf35 0.051566553727944664 3 7.808341602968339
OR5B3 0.05161390934528763 2 3.228520491623854
TIMP4 0.051614866425241636 2 3.228582027353416
OVGP1 0.05163852252604896 3 7.812969862903473
RAB32 0.05164916407710153 2 3.2307864928904904
GGN 0.0516644355169732 3 7.814634814799183
GALNT14 0.05167166526795926 3 7.815099197202541
INCA1 0.05172488743044151 2 3.2356486786729404
UPP1 0.05172809526888561 2 3.235854504903619
ASB13 0.051746064937954854 2 3.23700727916673
INPP5J 0.05180767777806901 3 7.823824142557936
OR6C65 0.05181713761797353 2 3.2415629650799467
RFNG 0.05184763235824837 2 3.243515835881232
TRPT1 0.051850454817104485 2 3.243696530098653
CBLN3 0.051873409503248535 2 3.2451657471533215
OR52A1 0.05187790800545212 2 3.2454536022269
OR6C2 0.05187790800545212 2 3.2454536022269
PARP15 0.05192240961802377 3 7.831167152080006
C17orf82 0.05192768818288389 2 3.24863741636788
PSMF1 0.05193946068256489 2 3.249389933824837
FBXO33 0.05194565042548155 3 7.832652730248371
OR51F1 0.05194580626516355 2 3.2497954869873205
OR9Q1 0.05195776899715311 2 3.2505599110105736
RPL10L 0.05197006779277268 2 3.251345636241984
LAIR1 0.05197486034889784 2 3.251651767601482
METRN 0.0519823329081798 2 3.2521290347582807
DCAF16 0.05200141763370348 2 3.2533476686529186
UBE2T 0.052024946147378945 2 3.2548494740166634
FGF3 0.05203934501175881 2 3.2557682249013347
FPGT 0.0520519588997779 3 7.839440086664399
JUND 0.05206726783958632 2 3.257549217205935
TCTE3 0.05206975731136791 2 3.2577079585155073
MPZL1 0.05209973561344993 2 3.259618963625784
PHYH 0.05211908940802111 2 3.2608521440324667
OR1Q1 0.0521268181743378 2 3.261344482787751
ZFP2 0.05216399533424981 3 7.846578985494233
PQLC1 0.05219774199849238 2 3.2658592620866487
SHISA2 0.05220991122851072 2 3.266633332885191
OR2G3 0.05221803666365807 2 3.2671500876045654
AACS 0.05222448367548226 3 7.8504272478720925
YJEFN3 0.052246906832370946 2 3.268985534404028
ORM1 0.05225525131525439 2 3.2695158638462
KCTD19 0.0522727284654622 4 12.436360761315779
OR52N5 0.05227571938233089 2 3.2708163628499207
SAR1B 0.05239621774963374 2 3.2784628427784455
OR1G1 0.05241780194233025 2 3.279830758896087
C8G 0.052433633161905496 2 3.280833737338946
EFCAB4A 0.05247043695379786 2 3.2831643167688744
MMP24 0.05247640177216162 3 7.866409092700278
OR10R2 0.05253214093646446 2 3.2870682242963687
GPR141 0.05254796529041924 2 3.2880687067960173
OR56B4 0.05257610926358239 2 3.289847384730047
LAPTM4A 0.05259023190770242 2 3.2907395863872226
TGFBI 0.05261739922853198 3 7.875322455249266
MS4A1 0.052655153467239535 2 3.294838113600248
GUCY2D 0.05266739792684592 4 12.461344982028093
FAM104A 0.052681546349028004 2 3.2965029437551943
CDRT15 0.05270746228604416 2 3.298136922547698
CRB1 0.0527092016931664 5 17.046848171339306
EAF2 0.05273773565764148 2 3.300044673537541
OR1J1 0.052742211662953904 2 3.3003266522648262
APCS 0.052779099834156046 2 3.3026496677257313
MRPL35 0.05278421796278358 2 3.3029718583764023
OPTC 0.052816977147271876 2 3.3050333791424547
SREK1 0.05284447066979045 3 7.8896298051261535
MRPS2 0.05286802629833318 2 3.3082434739272677
C10orf11 0.052896722191453534 2 3.3100466567593356
AQP10 0.05290763094162893 2 3.3107318948400497
SDCBP2 0.05291950938210456 2 3.311477892766386
ECT2 0.05292115974479028 4 12.477315932632807
MTX2 0.05293059168777388 2 3.3121737487515706
THOP1 0.05294826486839927 3 7.896150362646102
KLK6 0.05300685764802771 2 3.3169587477089326
GTF3C5 0.05311414661812093 3 7.90654637161456
CORO7 0.053137345925397365 4 12.490865059172775
OR10A7 0.05314008948268373 2 3.325302267512412
OR2G2 0.053153755947096586 2 3.326157000234596
FBXO24 0.0531661928775723 3 7.909801857354374
SALL2 0.0531817819671328 4 12.493643569754536
OR5M8 0.05319965935021022 2 3.329026389060161
TPRG1 0.05320428478719039 2 3.329315392202437
CRYM 0.0532135024582529 2 3.329891253220133
RGS4 0.0532721029211258 2 3.333550034394591
OR5AS1 0.053307684423887815 2 3.3357697498519503
LIN7C 0.05331949146720343 2 3.3365060111552864
PLEKHF1 0.05339968990107269 2 3.3415029416405986
HOXD11 0.05341786153760646 2 3.3426341792116383
C9orf66 0.05349796793247509 2 3.3476167123227394
MC5R 0.05351738249777722 2 3.3488232179961788
POLR3GL 0.053551632803592736 2 3.350950674757061
TNNT1 0.05355928568689899 2 3.351425857921467
IFI35 0.05358135867909198 2 3.352796056392914
PUS3 0.053600754240198736 3 7.936866814335258
OR10J3 0.05364081657713269 2 3.3564843051462745
TACSTD2 0.053667876092343296 2 3.3581615643822813
CLEC3A 0.05367700331621733 2 3.3587271270713006
HLA-DOB 0.05367989420826064 2 3.3589062404631793
CH25H 0.0536851260874472 2 3.3592303732007824
OR2B3 0.0536955358295608 2 3.3598752035730928
ANKRD49 0.05371008960004354 2 3.360776537698243
ABHD14A 0.053736979325795894 2 3.3624412478850685
MYEOV2 0.053742705484445125 2 3.362795645920433
TK2 0.053747185547603334 2 3.3630728969511177
FTSJ2 0.05374983445984574 2 3.363236816004214
MTL5 0.05377498712244195 2 3.364792924640884
MRPS23 0.05378792381264394 2 3.3655930058035195
FAM71B 0.05379453411595651 3 7.948868958443661
C15orf60 0.05380661673684789 2 3.366748765869615
CRISP1 0.05381813603463004 2 3.367460801037726
EVI2A 0.053831557401376504 2 3.368290226334546
RABEP2 0.053847258432004684 3 7.952127487373812
SELE 0.05384860971716161 3 7.9522109615016845
TTF1 0.05386297299203014 4 12.535965317236784
METTL21C 0.05388320599738208 2 3.371480232937996
SEC11A 0.053883207181449594 2 3.371480306037281
IL34 0.05388430801017464 2 3.371548265862514
IFNK 0.05389911539790127 2 3.3724622749166286
C22orf43 0.05392656590772763 2 3.374156074150547
HIRIP3 0.053931996905836464 3 7.957358293307188
CCDC9 0.05397601851475137 3 7.9600726370519865
IGFBP1 0.05399488557343256 2 3.3783681260234637
SPATA19 0.05407660725987064 2 3.38339984514447
AGPAT2 0.05411773657313076 2 3.3859295232623854
AHR 0.05412452643248118 4 12.552081367662515
OR51A7 0.05412795667876978 2 3.386557834593097
PTGER1 0.054144384952310366 2 3.387567577122567
TPGS2 0.05414803054975311 2 3.3877916098820307
PKN3 0.0541557270798541 4 12.553998942925382
MYO18B 0.05418542931328902 9 35.47015947194702
ZDHHC24 0.05420217588558924 2 3.391117328246912
JUNB 0.05426703481545629 2 3.3950969774900277
DDX47 0.054277166301867796 3 7.978585428366912
TRIM74 0.05433984058500549 2 3.3995588956068885
MND1 0.05434979943910925 2 3.400168788092407
UCHL3 0.054421734731810376 2 3.4045710683585315
SLFN12 0.05444849671705847 3 7.989074645512108
ZNF284 0.05449737772541619 3 7.9920615428692425
OR8B4 0.05454713659353867 2 3.412232287728842
HOXB5 0.05456184018343148 2 3.4131294918578488
OR8A1 0.05457140804403585 2 3.4137131945500974
MRO 0.05459289991083543 2 3.415023988871292
NISCH 0.05465176206199469 5 17.167213126055515
RPUSD1 0.0546904815882281 2 3.4209694108642825
DNAJC30 0.054720620342213616 2 3.422803674142744
RSU1 0.05477261804629177 2 3.4259660502955516
GLCE 0.054842133612204226 3 8.013056608549533
FOXE1 0.05484559016427987 2 3.4303992740435523
SYCP3 0.0548690941544747 2 3.431826012436928
CLEC9A 0.05489494179693359 2 3.433394350631047
YIPF7 0.054907866939534485 2 3.4341783390464724
CBR1 0.05491424818025076 2 3.434565335967575
OR1M1 0.05494865792031353 2 3.436651420391774
CRTAC1 0.05495013177385582 3 8.019607947606762
FTO 0.054950232423607796 3 8.019614047521188
PGBD4 0.054983004745908406 3 8.021599666571548
FOXQ1 0.054986775642083464 2 3.4389608646343097
OR4N2 0.0549987505424781 2 3.4396860785143373
HMGCS2 0.05502842152009448 3 8.024349549450335
TAS2R16 0.05506449675789696 2 3.443665098107311
NLRP10 0.055080394598865254 3 8.027493780452932
HLA-DQB1 0.05510846058434759 2 3.4463233326868603
MRPL40 0.05511895342516889 2 3.4469574779979197
PSMB8 0.05515945380539105 2 3.4494040932095835
LDLRAP1 0.055204881621674654 2 3.45214636134627
MELK 0.055216133208062824 3 8.035692442094483
BCL2L14 0.05531278883264148 2 3.458651714896283
ZDHHC19 0.055344766344157977 2 3.460577233799056
SPARCL1 0.05541225267454996 3 8.047504675884895
C7orf62 0.055415871624916166 2 3.4648550718684987
GPATCH2 0.055419460048245966 3 8.047938024300361
CRKL 0.05545210936580266 2 3.4670332206693573
PDE9A 0.05545395450461697 3 8.050011293513897
SLC35D2 0.05546497272080913 2 3.467806078592637
NKX3-1 0.0554994098123658 2 3.4698743026912853
FGF12 0.05553438483709933 2 3.4719735980055804
LRRC30 0.055574878914707054 2 3.4744026079099273
MIP 0.05558929699931543 2 3.475267064861951
SLC25A19 0.05562644583439574 2 3.4774934046957293
CAPNS2 0.05573912926676438 2 3.4842380047974175
C11orf57 0.055747612540992884 2 3.484745246683283
OR2A5 0.05577263332925191 2 3.48624089610084
C1orf116 0.05583092140718473 3 8.072589895576321
GINS3 0.05583335413975103 2 3.4898679361777862
TMEM186 0.05588644580911043 2 3.493036224425771
C19orf57 0.055922030139198324 3 8.078025366034597
TPMT 0.05595876339522903 2 3.4973472823749985
HOMEZ 0.05605008404949287 3 8.085650888481775
NOL7 0.05608819626638547 2 3.5050500778421902
ZNF615 0.05611233318933202 4 12.672219067094085
NDUFAF3 0.056140958303240104 2 3.508185250625382
OR6V1 0.056160746281340004 2 3.509360357471525
OR1N2 0.05616234834438093 2 3.509455478763827
CHML 0.056190333537585006 3 8.093983869720386
DNAJB9 0.056199303985766065 2 3.5116489841917087
MCCC2 0.056220360505887024 3 8.095765391848111
ZNF490 0.056231745639162334 3 8.096440646227482
MBLAC1 0.05623269565966408 2 3.5136297837230885
INSRR 0.05628051011677682 5 17.26506582774685
OR6B3 0.05629385490410999 2 3.517254893459988
LAMP5 0.05631339105722579 2 3.5184120851259584
NID1 0.05637206230575408 5 17.270486719299818
PLEKHG1 0.056432018377528696 5 17.27403229100768
C2orf44 0.056450529310997546 3 8.109391835787118
ARNTL2 0.05645421412928216 3 8.109609559096892
FNDC8 0.05648056107056445 2 3.5282987179823357
HOXC13 0.05652046961789337 2 3.5306548885803584
OR13C8 0.05658694174936753 2 3.534575883445786
TAF9 0.0566170006436552 2 3.5363475474522783
NLRP7 0.056659083394855696 4 12.704560815051245
VAX1 0.056676869341709374 2 3.539873561535054
TAS2R38 0.05670330966153609 2 3.541429670638972
KRTAP10-1 0.05676909094411714 2 3.545298181673386
HSCB 0.05680377971363309 2 3.5473364865053365
PSIP1 0.05681330303485384 3 8.130763072792519
MCOLN3 0.05682387769030061 3 8.131384106841617
GZMK 0.056853857135823894 2 3.550276963014631
LARP7 0.056937230547058765 3 8.138034341334352
KIAA0226L 0.05696859032468345 3 8.13987197337675
PUS7L 0.056970813218719295 3 8.140002195280537
SWI5 0.0570392313220669 2 3.561140739106186
KLRC1 0.05704673719325447 2 3.561579918389163
CASP3 0.05708608665906362 2 3.563881424095805
CYB561D2 0.057091436436467774 2 3.564194211423984
XAF1 0.05709641905253639 2 3.5644855070360446
TPM2 0.05715632566952123 2 3.567985922303518
GIPC1 0.05715936990289215 2 3.568163708466164
ATP4B 0.05716476133359217 2 3.568478551390469
OR52H1 0.057207923997949495 2 3.5709981128068478
OR5R1 0.05721565899339929 2 3.5714494438912823
OR2A25 0.057252362030249866 2 3.5735902572189486
OR2A14 0.05727264979373636 2 3.5747730479697046
CLEC4G 0.05733645750684149 2 3.5784905186365434
METTL10 0.05738994709606436 2 3.5816038574578597
SLC9A3R1 0.05739175342282188 2 3.581708946365339
BCL10 0.057470747789953126 2 3.586301664051615
OR2T8 0.0575272801820589 2 3.5895848089989637
MDH2 0.05755992060928661 2 3.5914790377238632
CD320 0.05756533235517657 2 3.591793001226861
TNN 0.05757684637282481 5 17.34106250478961
RCAN3 0.05762497889090159 2 3.5952515720012372
PRSS21 0.05763274434483888 2 3.5957016001745012
SPIC 0.05763844929351544 2 3.596032180457008
PSMB11 0.05764082561150839 2 3.596169870069354
CLN8 0.057651906348289324 2 3.5968118444060777
CGREF1 0.05768107862799063 2 3.5985014178651804
TMED6 0.05768575552945724 2 3.5987722157569557
THAP2 0.05769691300477099 2 3.5994181629857316
COG6 0.057701379948026196 3 8.182543940452783
OR5K3 0.057740327142585125 2 3.601930451558032
OR10A4 0.05778244529794665 2 3.6043660502199364
FAM216A 0.05780240974114826 2 3.605519967165155
ACRV1 0.05785785112702539 2 3.6087224410560514
HSD17B3 0.0578985632431936 2 3.611072271065388
OR13A1 0.05791006249725711 2 3.611735706424688
GJC3 0.05794718890198458 2 3.613876825139904
C1orf110 0.0579638417662352 2 3.614836795078374
MRPL9 0.05796439375383791 2 3.61486861048807
WSCD1 0.057973332351481874 3 8.198250975548575
TNFRSF6B 0.0580739243796525 2 3.621176107636714
PPAPDC1A 0.05808339166784476 2 3.6217207723754044
SHQ1 0.05821257624494666 3 8.212011811045654
OR4D1 0.058234030956878936 2 3.6303760471106896
OR2H2 0.05824604498794252 2 3.631065431986631
STAP1 0.058296135283301596 2 3.633938258787246
DDX50 0.0583343435381582 4 12.801862464118749
CCDC82 0.05837294333097588 3 8.221206135839902
RHBDL2 0.05838501666630192 2 3.6390301742525493
WDR3 0.058427206149362775 4 12.807179023608166
MRGPRX1 0.05843810963392054 2 3.6420683434457315
STK4 0.05844749605795972 3 8.22547240139839
TMEM74 0.05851442336000676 2 3.646430755453402
UCP3 0.0585467615730407 2 3.648277733643993
RTP1 0.058548055426558734 2 3.648351611426456
OR6S1 0.058647522822185556 2 3.654026525269596
OR13D1 0.058673640797241376 2 3.6555151381424578
LURAP1 0.05870477579202029 2 3.657288888066671
CD300LB 0.05872197872732166 2 3.6582685550728224
LDHC 0.05877142450117623 2 3.661082878949958
ZDHHC12 0.058781296415993306 2 3.6616444966097363
MRPL16 0.05878496806510775 2 3.6618533558131707
OR51I1 0.05880987888905213 2 3.663270067796349
LDHB 0.058893771217123685 2 3.6680370029915936
STK31 0.058895990310006946 4 12.833897415162204
RASSF7 0.0589421181488628 2 3.6707812849571195
CYSLTR2 0.059061204360094335 2 3.6775319007683995
THAP5 0.059064155510638365 2 3.67769902999101
KRTAP10-11 0.05909464002714552 2 3.67942496784804
ZNF705A 0.05910394951681904 2 3.679951875680799
OVOL1 0.05912596831045108 2 3.6811978079720475
TMEM176B 0.05916919886923869 2 3.6836427424662643
TDP1 0.05920196667020911 3 8.268362035905817
LILRA5 0.05925652768856906 2 3.688576582920538
SLC26A2 0.05926155728604239 3 8.271727736516848
ZKSCAN3 0.059304282606605176 3 8.274138927459529
CDKN3 0.059346803559075664 2 3.6936697669532554
GPR62 0.05935977050478238 2 3.694400739805867
CCNI2 0.05936974751240126 2 3.69496306199614
KLF6 0.05937036572915718 2 3.694997902897407
HDHD3 0.059468595975693234 2 3.7005295614658977
KLHL7 0.059498127852633656 3 8.2850581247834
OR7E24 0.05951742239219653 2 3.7032759487643103
OR52E8 0.059529703399358 2 3.7039663984240434
SGCG 0.059541289802846044 2 3.7046176745113977
GLYAT 0.059581497521211765 2 3.7068768450517853
KLHDC8B 0.059585333894643135 2 3.707092326591983
CEACAM5 0.059608619506632717 3 8.29126715740766
B4GALT7 0.0596525701978788 2 3.7108667493000693
SLC39A12 0.05967030447702949 3 8.294728831327097
LRRC61 0.05971995476409726 2 3.714645499530941
METTL15 0.059729393875962024 2 3.7151745013626245
GLOD4 0.05977418853187569 2 3.717683888411807
ADH1B 0.05983074620759057 2 3.7208497231906996
HSD17B8 0.059951331724209134 2 3.727590192236681
GPD1 0.060006047575427476 2 3.7306445041586582
RNASEH2A 0.06002658806405135 2 3.731790428607019
TSKS 0.06004882093935736 3 8.315897557848581
SIRT4 0.0600678126363024 2 3.734089181223424
KCNK15 0.060079530330784975 2 3.7347423103523854
OR4L1 0.06009206262024947 2 3.7354407120009347
SNAI3 0.0601061616825348 2 3.7362262640879464
C10orf76 0.06012172034763802 3 8.319960142729226
CDKAL1 0.06021998510326815 3 8.325429013547842
STRA8 0.06028993604338352 2 3.7464498053088127
ATF7IP2 0.06031748820726926 3 8.33084724607529
COQ10B 0.06035453770432027 2 3.7500367295778227
MFSD6L 0.060360090257439686 3 8.333212062850171
METTL1 0.060369444874944646 2 3.7508639208853873
POT1 0.06044033008959538 3 8.337661894519975
TFPT 0.06044494023949677 2 3.755050187417904
C1orf74 0.060452368799169105 2 3.7554618414097387
OR1N1 0.060528220058077266 2 3.7596624358108404
C1orf174 0.060575685344941496 2 3.7622885286872103
AURKC 0.06061673558845482 2 3.764558147130872
GALR3 0.06062132930072826 2 3.764812038480767
C7orf61 0.06063617082999225 2 3.7656321967113913
PRKRIP1 0.0606457322350379 2 3.7661604703733045
TMEM74B 0.060656408433209665 2 3.7667502450010213
ZNF699 0.06069485614035442 3 8.351740571937214
RFX6 0.0607100275711829 4 12.935445211359209
CD300LF 0.06071025885244081 2 3.7697235709999832
ADPRHL2 0.06071524067371858 2 3.7699985152773676
VWF 0.060849613413501084 9 35.85747695025296
VSIG2 0.06086398712173303 2 3.778198053745202
COQ10A 0.06087523633432961 2 3.7788173958024194
FAM109B 0.060882146854843444 2 3.779197811673951
ADORA3 0.06090925517077294 2 3.78068970219295
THSD4 0.060944875967208614 4 12.948383533621683
BPHL 0.06097437139235361 2 3.784270800370111
TPSAB1 0.06105090876376457 2 3.7884754412092643
PSMB9 0.061097875611525736 2 3.7910531625516413
FHL5 0.06116323492053088 2 3.7946372518100597
OR1L3 0.06116787051209177 2 3.7948913163854057
MRPL24 0.061204011681535976 2 3.796871501793949
FAM220A 0.06122010884995153 2 3.7977531186054305
PSMD8 0.06122451946093902 2 3.7979946430696097
CD82 0.061253407020577286 2 3.79957611995577
F3 0.0612782080872343 2 3.8009333217892847
PHLDB2 0.06130552674435963 5 17.551029308670344
FRK 0.061306218743606596 3 8.385332749004885
TTC9C 0.061333187379747786 2 3.803940152828044
DMRTB1 0.061361315335923095 2 3.8054775036712156
MRGPRX2 0.0613759154915686 2 3.806275224557326
SDS 0.06143500722875289 2 3.809502058668614
MAPK12 0.061437087207737176 2 3.809615587634756
SCO2 0.06144542473464869 2 3.81007062868402
GAS6 0.06148849928167172 3 8.395287811959697
SLC12A4 0.06154110816296856 4 12.981023065708403
HMGCL 0.06154247044124598 2 3.815362896722278
SLAMF1 0.06154595861501885 2 3.815552974757855
SFRP5 0.06162216621177856 2 3.819703179106262
KHK 0.061630217388690664 2 3.8201413595930758
HOXA11 0.06164968948380495 2 3.8212008956661947
CCDC50 0.06165281021843035 3 8.404237877867498
GIMAP4 0.0617390208454688 2 3.8260576835742253
EPB41L2 0.0617418121677219 4 12.99194374219236
ERCC4 0.0617818506607091 4 12.994118342006598
TRAF7 0.061804483546783646 3 8.412479810872206
PRSS22 0.06182969339771962 2 3.8309806807156583
BIRC2 0.061839935657219146 3 8.414403554993143
TMEM71 0.061877625803034526 2 3.833580410001464
OR56A4 0.061897257769880434 2 3.834644653992157
SLC25A18 0.06192509477512055 2 3.8361531507204703
FBXO43 0.06192726338030261 3 8.419137844160634
ATP6AP1L 0.061932119968638524 2 3.8365337482442445
SFXN2 0.06194135619040298 2 3.837034069285144
HNRNPA0 0.06195661587341567 2 3.8378605252652087
OR2Y1 0.06199432121197518 2 3.839901810593063
GLT6D1 0.062076615924142736 2 3.8443530441168763
FOXS1 0.06208793962769325 2 3.844965099862846
ATP5SL 0.062135991246856835 2 3.8475611713734645
SULT2B1 0.062163869894587914 2 3.849066504157886
DEGS2 0.06217047691586657 2 3.849423163846538
OR52W1 0.06221481696694327 2 3.851815809601689
SIRPB2 0.06222367614447047 2 3.8522936712909805
CDX2 0.06225298084655047 2 3.8538739067082695
KCNK12 0.0622662201286001 2 3.8545875979244846
POR 0.06231564824707294 3 8.440118075515048
TMEM177 0.06234518933754232 2 3.8588416580855363
MRGPRD 0.062362796773348515 2 3.8597894823215215
CABS1 0.062427017048068884 2 3.8632444021016186
PYCR2 0.06243846089385545 2 3.8638597093735267
SLC26A6 0.0624487027719121 3 8.447277503145987
GMPR 0.06255113963095281 2 3.869912552013351
TSPAN12 0.06255844812261019 2 3.870304795858737
NQO1 0.06262683773614958 2 3.873973168235719
RPL7L1 0.06271856662791578 2 3.878887578459712
CEBPZ 0.06272086188591536 4 13.044744866920283
FRG2B 0.06282333235929018 2 3.884492244965729
OR3A3 0.06292483996779848 2 3.889914300020227
RSPH9 0.06294597388991445 2 3.8910421475825663
OR2C3 0.06300558125401501 2 3.894221293511185
ACBD6 0.0630623605833335 2 3.8972469989460636
KAZALD1 0.06307055520480469 2 3.8976834711012813
CISH 0.06311120516618307 2 3.8998478384344946
KRCC1 0.06320356592071999 2 3.904760667292633
PPP4R4 0.06321594522355774 4 13.071153040187614
DBX2 0.06322092483364561 2 3.90568327053517
PARP2 0.06322660247251845 3 8.488852180843699
ECI2 0.06323062713174825 2 3.906198831925538
POLG 0.0632331087765026 5 17.654932297646152
SEZ6 0.06323745688280119 4 13.072296112642881
IL1RL2 0.06326838465128003 3 8.491071694319185
PRPSAP2 0.06334367878232726 2 3.9122007470834053
GPR20 0.06339193851461251 2 3.914759816289853
GPR150 0.06343803659351294 2 3.917202563923802
CAPNS1 0.06349939166313195 2 3.920451217236061
METAP1D 0.06354432832227842 2 3.9228286859994816
CDC14A 0.06356170172058134 3 8.506614644813528
DEGS1 0.06357429134748824 2 3.924413072341302
OR52B2 0.06360111471422518 2 3.9258308493186265
OR2D3 0.06361076563283162 2 3.926340822336993
FAM84B 0.06365030049911603 2 3.9284291678512497
ANGEL2 0.06366034711977199 3 8.511826869229363
C2CD3 0.06369850558253728 7 26.84530987704092
MAN1A1 0.06376527299690998 3 8.51736268629995
HEXB 0.06394060176606499 3 8.526593996647598
MASP1 0.06396269340494186 3 8.527755479467622
C16orf62 0.06396404374188898 4 13.110693664808045
HMOX1 0.06400713812437143 2 3.9472238561252437
ASGR2 0.06403525272475959 2 3.9487005041879977
LPP 0.06404160766186093 3 8.53190140003311
RIT1 0.0640823735492194 2 3.951174052080941
PLCXD3 0.06409127158866018 2 3.951640953180889
MRM1 0.06411578909464166 2 3.952927132167212
OR11H6 0.06415685766853711 2 3.9550805477733997
TAS2R60 0.06416325332652119 2 3.9554157862003905
OR51E2 0.06417566576374754 2 3.956066314722218
SLC26A4 0.06435096793406224 3 8.548108507831042
DPH5 0.06437283505937434 2 3.9663841567528357
DDX28 0.0643912550723691 3 8.550213772362527
OR51V1 0.06439871716864133 2 3.9677363781159647
EAPP 0.064463188551955 2 3.971102512850732
MYPOP 0.06450743380474527 2 3.9734108017217347
MYCBPAP 0.06461048673444059 4 13.144515801286868
CHODL 0.06462883681624604 2 3.979736872509805
RBM43 0.06467001769309934 2 3.981880214029749
COPE 0.06468489548686306 2 3.9826542463096812
MRPL22 0.06471364526021128 2 3.9841495129613267
ZFAND2B 0.06475917119384873 2 3.986516038096135
TATDN1 0.06479603859499243 2 3.988431341687101
FAM71F2 0.06481112051965772 2 3.9892145725805284
UBASH3A 0.06484676280378515 3 8.573932067802119
TAS2R20 0.06485657271648926 2 3.991573959666519
LRFN2 0.06496508647714466 3 8.580067808273725
ZNF317 0.06507189942749204 3 8.585597729621576
CCNO 0.0650974644779831 2 4.004052828471383
TULP2 0.06518579520050405 3 8.591485046759246
LILRB3 0.06520867110078851 3 8.59266635685658
BCKDK 0.06532151115099356 2 4.015620572917944
PIGT 0.06538175861092876 3 8.601592113029714
HOXB13 0.06551997130069769 2 4.025836479170563
DSE 0.06565534597700938 4 13.198522916200883
METTL21D 0.06570895597071762 2 4.035537915524119
CYLC2 0.06571938174893101 2 4.0360723624367685
RDH11 0.06572148920823327 2 4.036180385574074
ZFP42 0.06572453665022805 2 4.036336584198107
REM2 0.06576175943335401 2 4.03824391901662
GPR68 0.06577529546689154 2 4.038937270873554
CDCA2 0.0658021522348776 4 13.206046958990697
FN3KRP 0.06584864118753914 2 4.04269192999886
TMED9 0.06588297146548114 2 4.044448004424485
RNASEH1 0.06589036472024244 2 4.04482607547817
FOSL1 0.06595165008507124 2 4.047958526118215
HOXA4 0.0659546185259354 2 4.048110181967866
PPIL6 0.06596921047726381 2 4.048855583718839
ZNF787 0.06597070821679783 2 4.0489320841890315
DNAJC22 0.06597330694439756 2 4.049064816311313
METTL24 0.06601815418081627 2 4.051354660179694
TBC1D23 0.06608215108536061 3 8.637486962793801
ASIC1 0.06610554044230561 3 8.638679546572295
PLCXD2 0.0661500044802757 2 4.058078409355442
E2F6 0.06618775999685579 2 4.060001470794398
TAS2R5 0.06622543597406728 2 4.061919465195253
IL1RL1 0.06624736720453421 2 4.063035465219834
HAX1 0.06632168072755504 2 4.066814458033978
ANXA2 0.06632602046192816 2 4.067035020710181
PRPF18 0.06638575300237311 2 4.070069506196255
PDLIM2 0.06641161212273088 2 4.071382394278687
PIGC 0.06647764483905401 2 4.074732774594072
CD33 0.06653134650068068 2 4.077455221272609
AGAP7 0.06654066235822664 3 8.66079449061955
TAS2R39 0.06655693077310654 2 4.078751517785556
JUN 0.06656635794307729 2 4.079229054234042
GPN2 0.06657954741666271 2 4.07989706603567
CNOT8 0.06660300878056626 2 4.081085018127633
KCTD13 0.06661456635906474 2 4.0816700863202655
OPN1SW 0.06667682703083187 2 4.084820227783398
ADK 0.06669767710411258 2 4.085874547773429
ZFAND1 0.06670312674662389 2 4.086150067917231
RPF2 0.06673018792377036 2 4.087517903093141
CGRRF1 0.06673723458304483 2 4.087873999251422
AMN 0.06684396661529615 2 4.093263335536709
TMEM30B 0.06686936920391322 2 4.094544838948645
ARMC10 0.06687457055689278 2 4.094807179753955
TWISTNB 0.06690501944717778 2 4.096342551498524
RSBN1 0.06695155990670598 4 13.264422485664666
EPG5 0.06695646467027459 9 36.1790055989037
SNAP29 0.06698537950596994 2 4.100391558937644
DHRS7B 0.06703307850274995 2 4.102792780115418
NDN 0.06714723891242759 2 4.108533310162934
TOMM34 0.06716819453504923 2 4.1095860748244775
TOMM40L 0.06718141340397818 2 4.110250005131436
BARX2 0.06721829927214419 2 4.112101992169604
AIMP1 0.06721831545022196 2 4.1121028042409815
DLK2 0.06731337016876758 2 4.116871022761629
RRS1 0.06733439435986231 2 4.117924812978337
CCDC109B 0.06735785403807001 2 4.119100316190755
CCDC127 0.06744651535349837 2 4.123539475525642
ITFG1 0.06747300307104272 3 8.707731834227648
AKR7A3 0.06752292823222761 2 4.127361030035162
HADH 0.06753844062312003 2 4.128136344546434
MOG 0.06757305267393322 2 4.129865671212198
YAE1D1 0.06762243227199899 2 4.132331409232382
CD14 0.0676442479283607 2 4.133420227975286
LTBP2 0.06766536385249582 6 22.46594262331851
SLC28A3 0.06770318036507503 3 8.71922711933879
DHRS1 0.06780037836320477 2 4.141203201389617
CCDC157 0.06780202305472963 3 8.724152301995222
FAM102B 0.06786844693986104 2 4.144591162684103
C12orf4 0.06789080312375119 3 8.728570407071912
CD200R1 0.0679560905345641 2 4.148948789944968
NTRK1 0.06796583467045883 3 8.732300147707916
KIAA1704 0.06797960996140064 2 4.150117285817244
DNALI1 0.06798034008413502 2 4.150153553891749
HOXD1 0.06800689078225736 2 4.151472186465616
SPDYA 0.0680213229182545 2 4.152188754033374
C1QTNF1 0.0680377210298092 2 4.1530027629001545
SLC39A11 0.06804428968839973 2 4.153328782744441
PTPN3 0.06807118707134853 4 13.320397871699173
VAT1 0.06807790209398128 2 4.1549965985905155
SFXN5 0.06807860275935833 2 4.155031356823017
KL 0.06809008931262771 4 13.321335533500132
SLAMF9 0.06813589463587766 2 4.157872340069716
NOXRED1 0.06816528439524386 2 4.159328857065182
DBN1 0.06823949900782444 3 8.745871447205257
RNF148 0.06827183901170794 2 4.164604684852036
ZNF414 0.06845239921491447 2 4.173527347769484
DGCR6L 0.06854906368916136 2 4.17829521447079
GPR15 0.06856785928204213 2 4.179221562621716
STOML3 0.06857149605332617 2 4.179400775155889
ZWINT 0.06863905485519527 2 4.182728332567693
TREML2 0.06865092277866926 2 4.18331256480315
MRPL32 0.068686252838392 2 4.185051233699821
CXCR4 0.06871611876899918 2 4.186520354970471
LRPPRC 0.06875055595760587 5 17.936815212715818
SULT1C4 0.06879011608137987 2 4.190157776477272
TIPIN 0.06882681449303349 2 4.191960384330164
ITSN2 0.06883443341130686 7 27.10667052317678
ATPAF1 0.0688883026902551 2 4.194978660092774
PHF11 0.06892075149147887 2 4.196570471324917
ARG1 0.0689532642932468 2 4.198164726300988
SLC35G5 0.06905843514361375 2 4.203316982795497
C3orf33 0.06906343573985384 2 4.203561778025226
H1FNT 0.06907971779992665 2 4.20435872342074
MRPL19 0.06910137340354723 2 4.205418414077943
ACTRT3 0.06912968840360564 2 4.206803510512657
XPOT 0.06918334439048873 4 13.375161187588155
CENPP 0.06924528007873186 2 4.212452513050376
CRHBP 0.0692584447132399 2 4.2130953192340606
RHBDD1 0.06933769818114571 2 4.216962740031812
NECAP2 0.0693575754297835 2 4.2179320707913135
NCOA4 0.06940603748457477 3 8.803161489180399
UBIAD1 0.06943073538582477 2 4.221497564504302
RDH8 0.06946713187238651 2 4.223270073918446
GSG1 0.06951349391853066 2 4.225526662133705
SLC9A3R2 0.069564345032315 2 4.228000146724797
ADH7 0.0696133760576988 2 4.23038351545712
GRXCR2 0.06966431179011667 2 4.232857826667218
LRRC2 0.06968533185508426 2 4.2338784330670185
TRIM39 0.06972322180621894 3 8.818584621880053
C17orf53 0.06981227934214351 3 8.82290338604324
MPP3 0.06981466397864182 3 8.823018956752414
SGSM2 0.06985841097243702 4 13.408005696935513
ANKRD13A 0.06997869476263967 3 8.83095991073142
TMEM169 0.0700577861944991 2 4.251915483076887
BTBD8 0.07009009943102788 2 4.25347615050687
MRPL44 0.07010897976553206 2 4.254387726607252
ELF1 0.0701836138048372 3 8.840856172659883
DCBLD2 0.0701850588297349 3 8.84092586309023
GPR149 0.07018642643850029 3 8.84099181868587
TPBG 0.07019738339128014 2 4.258652993594528
FAHD2A 0.07020162713651304 2 4.258857619376164
BBS9 0.0702068302454717 4 13.424842893521367
CD300A 0.07027418543220593 2 4.262354482131883
SLC25A38 0.07029144670241118 2 4.263185877522552
OR52J3 0.07034704035752498 2 4.265862284107319
HOGA1 0.07046044475548752 2 4.271315776902657
GTF2H3 0.07052373240708945 2 4.274355684696152
HELQ 0.07052870906271164 4 13.440329027582507
PODN 0.07054350524729226 3 8.858172123015049
SPN 0.07058992669480024 2 4.277532511339821
EIF2B2 0.07059727608825359 2 4.277885057000795
ZNF7 0.0706347513056929 3 8.862549394410111
PIP4K2A 0.0706770565596584 2 4.281709894103203
SLC10A6 0.07073112937969762 2 4.28429998694488
TRIM16L 0.07077191637530486 2 4.286252477532238
ASB1 0.07081743210741774 2 4.288430107780155
CCDC92 0.07081842051781266 2 4.288477382411171
TMEM19 0.07082423792099894 2 4.2887556103451345
WBSCR22 0.07083135985535562 2 4.289096201123419
FCAR 0.07083633212351384 2 4.289333970111693
PRDM12 0.07089685400219803 2 4.292226831782
HTR1E 0.07097557206123462 2 4.2959860346047964
FUT1 0.07098329746000671 2 4.296354755639667
WDR86 0.07108832855578492 2 4.301364049562216
SNX16 0.07115487167994343 2 4.304534184184126
KLF1 0.07119647303941491 2 4.306514695125464
TRAF3IP3 0.07121572562680437 3 8.89029809167683
B3GNT9 0.07123001869091941 2 4.308110920888146
AUH 0.07128487339680332 2 4.310719615162775
CAPN10 0.07129964505856162 3 8.894288988580161
GLI4 0.07130313123304134 2 4.311587481683729
ADORA2B 0.07136907919470434 2 4.314720538871066
GPR148 0.07139434324412702 2 4.315920075877058
ST8SIA6 0.07143224112349073 2 4.3177187325484665
FCGR1B 0.07146183947792384 2 4.319122876141268
SLC5A12 0.07156726281773773 3 8.906986996423708
ONECUT3 0.07156843507492525 2 4.324175318975307
GPR17 0.07156994971823699 2 4.324247060331743
OS9 0.07164945615511963 3 8.91087813399306
GPR78 0.07167898416933872 2 4.329407819612186
MUC15 0.07170561613716718 2 4.330667248547179
CA5A 0.0717182492980955 2 4.331264521304284
FSTL1 0.07171919852755543 2 4.331309395216705
MESP2 0.07177613267692527 2 4.333999900839336
CCDC68 0.07184237513539216 2 4.337127806844094
DAAM2 0.07204224807061763 4 13.512283922619273
SLC35F2 0.07205721389237575 2 4.347254013195892
COQ9 0.07205934824667966 2 4.347354474031837
IPP 0.07206860824993196 3 8.93065749921433
TMEM59 0.07207179238634098 2 4.347940146262348
GALNT6 0.07208568330366379 3 8.931461002211284
PDE4C 0.07213497559315295 3 8.933779571388357
KLK11 0.07213911642229504 2 4.351107075098083
CCR3 0.0721525067585197 2 4.351736632738854
MRPL47 0.07220969062479876 2 4.354423967093934
SULT1C2 0.07226270420172648 2 4.35691356779387
JAM3 0.07226334276152319 2 4.3569435452964544
PANK4 0.0723049852913195 3 8.941765149688525
SLC22A18 0.07233101112051196 2 4.360118885984533
TMTC4 0.07234856329610581 3 8.943809277784727
OR52L1 0.0723836560420561 2 4.362587357399319
OR11H12 0.07239779960016585 2 4.3632502535971405
C1QTNF2 0.0724157917981122 2 4.364093359650569
C9orf91 0.07246333965690392 2 4.366320501082394
HIBADH 0.07246836662172793 2 4.366555885333328
SLC35E3 0.07253429841935954 2 4.36964170493574
MECR 0.07257077307100454 2 4.371347724939448
PRKACG 0.07269966132202914 2 4.3773698596928154
SERPINE1 0.07270871148022116 2 4.377792346668244
APLNR 0.07271334303067929 2 4.378008541792939
PAQR6 0.07280554731676522 2 4.38230988640484
NPIP 0.07286108729403243 2 4.384898413295128
PPP2CB 0.07291729777703367 2 4.387516339654534
CLEC10A 0.07295486902657913 2 4.389265132644327
CEBPE 0.07295497802996337 2 4.389270205113251
DENND2A 0.07296792264246893 4 13.555606937760892
TMEM45A 0.0729818399804875 2 4.3905200122781505
OR3A2 0.0731105697368943 2 4.396503552016968
PTPN21 0.07317986977126113 5 18.14832230531686
CCNG2 0.07320594870348161 2 4.400930644496373
IMPA1 0.07342157828564179 2 4.4109197195549985
HTR1D 0.0734403620403473 2 4.411788600426118
HMOX2 0.07344720064967311 2 4.412104883435303
ATP8B1 0.07347331149632692 5 18.16191385829715
OR51F2 0.07349712554984349 2 4.4144130693918315
COQ5 0.07350189945151409 2 4.414633706334387
MAN1C1 0.07353291481929328 3 8.998934034894845
HPD 0.07360983547781064 2 4.419618702316612
HS1BP3 0.07366017473902028 2 4.421941306842097
ASB18 0.073662881880561 2 4.42206617031459
PSAT1 0.07366711633152913 2 4.422261470528319
LENG1 0.07371312756406573 2 4.4243829223898
RSPH1 0.07371947736965391 2 4.424675598811625
RBFA 0.07372718932654403 2 4.4250310285631524
ANXA1 0.07376489922068834 2 4.426768514861085
CTSL2 0.07384151809281747 2 4.430296218937451
STX17 0.07385050066940423 2 4.430709576195369
MRPL3 0.07386114946131624 2 4.431199548868803
PPT1 0.07387823961926283 2 4.431985766087971
SLC35B3 0.07402679168783738 2 4.4388127283546375
PSMA8 0.07409627464627086 2 4.442001609831985
GHSR 0.07410984640654165 2 4.442624156995918
DMRTC2 0.0742642743426109 2 4.449700509763817
SERPINA1 0.07436356182102781 2 4.454243015866366
ACAT2 0.07439444792772844 2 4.45565495015337
MED27 0.07447336100788414 2 4.4592599534515855
PSMB4 0.07450094181011355 2 4.460519104850305
MRPL1 0.07454046689570987 2 4.462322803756348
PARP10 0.07457789310164051 4 13.629764316576942
C17orf47 0.07457802073078756 3 9.046902934144537
CNNM4 0.07459415063410488 3 9.04763841741182
HCN3 0.0746065650689568 3 9.048204385036199
FAM131A 0.0748363178335942 2 4.475795894229984
CPD 0.07487189703316158 5 18.226014484009994
ST6GALNAC3 0.07491561026463087 2 4.479398562302542
ZDHHC20 0.07493054369227659 2 4.4800766735114514
LPAR6 0.07497104678222383 2 4.481915251086541
METTL18 0.07517916791851374 2 4.491348230526403
DGKG 0.07523480317967851 3 9.076733007426263
POLR2C 0.07524418797289298 2 4.494290311425811
GPD2 0.07540998570971007 3 9.084649109580402
TRAM1L1 0.07541835083263815 2 4.502159485288842
CSRNP3 0.0754347759668269 3 9.085767960678849
NUP35 0.07543914728796923 2 4.503098012570627
GPN3 0.07546597510816216 2 4.504308379577539
PUS7 0.075482470661542 3 9.08791960126969
ERGIC2 0.07556317717663666 2 4.50869045226313
MVD 0.07566275695387155 2 4.513174352645273
ARPC1B 0.07580799817196217 2 4.519704601812846
SQSTM1 0.07592722606617301 2 4.525056677195282
CBWD1 0.07597922451559955 2 4.527388443943213
RRP7A 0.07603710236324764 2 4.52998213885637
MLNR 0.07613487725533263 2 4.534359637546471
TMEM25 0.07618117385515202 2 4.536430592315558
PRKCI 0.07619654801484577 3 9.119985261473637
C16orf78 0.07620342385707249 2 4.537425475915688
MNAT1 0.07626407087514085 2 4.540135885872475
KCNJ15 0.07630414514151106 2 4.5419257825989385
PAX4 0.0763108371999469 2 4.542224595951453
JAM2 0.07638269373486214 2 4.545431615257814
MTIF3 0.0764225092974387 2 4.547207426862961
PAQR8 0.07643795010912884 2 4.547895873250559
TMEM173 0.07644656128133938 2 4.5482797568855595
BRAP 0.07644665015991614 3 9.13115092144632
PAK1IP1 0.076481398104985 2 4.549832368005146
SLCO4A1 0.0764828996502671 3 9.132766477031863
REM1 0.0765160429155825 2 4.55137577831586
PRKAG1 0.07688336135290985 2 4.567700346930817
SFTPD 0.0768958615422551 2 4.568254628144741
RFC5 0.07692548439918923 2 4.569567829967398
OLR1 0.07697255214115807 2 4.571653422563052
GLI1 0.0771856197975403 4 13.74681435249422
LRG1 0.07719046942552463 2 4.581294226537414
CD2BP2 0.07725962697241832 2 4.584348588433378
PROCA1 0.07731754041589275 2 4.586904424745094
MAPK8IP1 0.07736532459334955 3 9.171879118524544
STEAP1 0.077365444108409 2 4.5890171855804445
HAPLN2 0.07737256223894574 2 4.589331023761212
CHMP4C 0.07738364130668753 2 4.589819446934115
FAM221B 0.07742511076663218 2 4.591647068847067
MLXIPL 0.07742723433787232 3 9.174607836295635
CCDC97 0.07743013295633266 2 4.591868343473866
PTPRR 0.07745321901067978 3 9.175752534492485
BTBD9 0.07749091522021442 3 9.177412533749472
PEX11B 0.07759951152860774 2 4.5993233726404466
MED25 0.07776883162826996 3 9.189628150004486
CREB3L4 0.0777825598241765 2 4.607363323713696
PRR5L 0.0777829998331338 2 4.607382629153593
TRIML2 0.07786323727170803 2 4.6109013847511875
HDAC11 0.07797942109792076 2 4.61599066413085
CCDC42 0.07802151247159819 2 4.617832708463138
SRP72 0.07808207840164579 3 9.203348861665336
TTI1 0.07820365581090628 4 13.791527780598802
HTRA3 0.07825545378423614 2 4.628054133114771
CYB5R1 0.07825936913617713 2 4.6282249656338
KCNJ9 0.07827371028744104 2 4.628850624211109
SRD5A3 0.07833074814501828 2 4.631337965794787
TMOD3 0.07842421980845968 2 4.635410553975257
SLC15A2 0.07847827404513179 3 9.220630889482376
SDHB 0.07850346980770981 2 4.638860022675594
FAM154B 0.07865059989398822 2 4.645255630273553
ALOX12B 0.07871638918910386 3 9.230979092194884
ZNF667 0.07871884455456328 3 9.231085650256025
PARVB 0.07873379923050135 2 4.648867385743456
MCHR2 0.07874905655814064 2 4.649529340820756
LRRC55 0.07878450681105406 2 4.651066934290351
ACADS 0.07888026931704122 2 4.655217306829011
POU1F1 0.07892449087947818 2 4.657132326331901
GNB3 0.0789769021125919 2 4.65940073041383
PTGIR 0.07908500956663018 2 4.664075371873684
NKD2 0.07922601841870755 2 4.670163922051093
CRIM1 0.07922805699329091 4 13.835986277152879
TMEM192 0.07923255736879087 2 4.670446023713077
DHODH 0.07923258773520929 2 4.670447333723464
C9orf24 0.07925484860440457 2 4.671407546448204
GNE 0.07928970690426519 3 9.255777851277665
NASP 0.07941338727392143 3 9.261106124681968
FOXN4 0.07955666705373066 2 4.684402085773055
TCTN2 0.07956351082717568 3 9.267563418678119
ISLR 0.07957398750828923 2 4.685146436017241
SPEM1 0.07967232174577302 2 4.689369567595451
OXER1 0.07970256457433512 2 4.690667440136542
NR2C1 0.0798230671758658 3 9.27870155532339
EID3 0.07989277752846291 2 4.698820142869549
GUF1 0.07991569843816686 3 9.282668559781005
MURC 0.07997177319779743 2 4.70220076177274
LSS 0.08002094723967633 3 9.287170827545497
NAT16 0.08015294632657453 2 4.709942563626407
SLC35D3 0.08022310642198138 2 4.712936320204361
ASB6 0.08030007076127028 2 4.7162176688133535
PCDHB16 0.08030356686424521 3 9.299233858399957
ETV2 0.08054106039429838 2 4.726473648643022
ATF6 0.08064112519515824 3 9.313591160251011
JKAMP 0.08071090270360264 2 4.733684950325708
RNF157 0.0807922472727711 3 9.320001044736049
GALNT10 0.0808462576676241 3 9.322289257956289
PLEKHH1 0.0809156594627698 5 18.490961905024864
NGRN 0.08093423913970668 2 4.743146509178827
CD68 0.08103134482956675 2 4.7472529276871
ABCB8 0.08105341270714246 3 9.331052713878089
MICAL2 0.0810590683896174 4 13.914158887078685
BZW1 0.08127956394942716 2 4.757729293606901
MRPS15 0.08136248506357571 2 4.76122257375928
IL1R2 0.08139850167159653 2 4.7627388617871365
RNF167 0.0814431212532106 2 4.7646164845746615
GPR25 0.08158553867139458 2 4.7706032429954215
C2orf62 0.08164476423069555 2 4.773090087088311
CIITA 0.0817350037642643 4 13.942610435567666
CDKL1 0.08191198388544203 2 4.784290077138193
POU4F2 0.08196675522681651 2 4.786581600461361
LRRC58 0.0819718023401406 2 4.786792691404067
LEFTY1 0.08200970979174066 2 4.78837775803221
CTSE 0.08201698191027636 2 4.788681758970491
SELPLG 0.08207051265958701 2 4.790918783446683
DHRS7 0.08214241751086891 2 4.793921562818921
ABCD2 0.08214244988702657 3 9.376790116908486
ZNF707 0.08215268199520136 2 4.794350017135655
ABHD16B 0.0821606326852249 2 4.794681856857461
CCR2 0.082172171052991 2 4.795163384284647
CPPED1 0.08218343134472642 2 4.795633247493839
NFYC 0.08218833121371011 2 4.7958376882078255
GFPT2 0.08221602326833138 3 9.379860097526354
HOXA1 0.08228181990334753 2 4.7997362591008494
SLC29A1 0.0822926236805359 2 4.800186527338697
TMOD2 0.08235285348227411 2 4.802695734642761
RHD 0.08238671067300823 2 4.8041055108409925
NPY2R 0.08244017033212768 2 4.806330438948457
AURKB 0.0824661830948756 2 4.807412584619663
ALOX5 0.08250420094776059 3 9.391860792748918
BPIFB2 0.08250437498089065 2 4.809000825958057
FOXH1 0.08252700754903763 2 4.809941704411886
NIPAL3 0.0826839509171849 2 4.81645968351014
SASS6 0.08277060960198254 3 9.402921065718228
UTP6 0.08286917859914018 3 9.407005067848782
ZNF326 0.08288254857246413 3 9.407558684601218
TXNDC16 0.08298284655555443 3 9.411709181742255
ST6GALNAC2 0.08300233803288437 2 4.829648039317144
ACAT1 0.08309874470677381 2 4.833632358752987
FBXO22 0.08310404231472654 2 4.833851177772738
LGALS9B 0.08311110538719096 2 4.834142900015999
SPIRE2 0.08315510470813763 3 9.418826875158892
KIF25 0.08317345610765484 2 4.836717160481394
SHROOM1 0.08322694494529005 3 9.421791346958123
AASDHPPT 0.08332961009619164 2 4.843156563961365
CHST14 0.08340384915731543 2 4.846214152118256
C5AR1 0.08341491235096549 2 4.846669585732635
CD244 0.08350104336465713 2 4.850213426716615
PGK2 0.08356591875086636 2 4.8528805166764775
IPO4 0.08359256330741971 4 14.01970976027064
TMPPE 0.08364050935709309 2 4.855944684190376
LSM11 0.08375013198288658 2 4.860443456850714
CTSK 0.08385573447399346 2 4.864772191562327
NEK10 0.08390134858739931 3 9.449507623509906
ATMIN 0.084095546503355 3 9.45745112799027
LAMP3 0.08412043868822201 2 4.875600914638757
KERA 0.08413005586691204 2 4.875993758631648
HGF 0.08416759333082384 4 14.043261109761737
GPR158 0.08434876058538324 5 18.63351806020742
MCAT 0.08434942195316435 2 4.884943402996528
IL27RA 0.08444763943149583 3 9.471810811329696
GFI1B 0.08446131600685046 2 4.889500293862772
GPR56 0.084464710955302 3 9.472505670212946
SDR42E1 0.08453835446598566 2 4.892634504629736
NDUFA10 0.08459872102353995 2 4.895088629425359
APOF 0.0846011839363074 2 4.8951887222285375
TRIM5 0.08460655996702035 2 4.8954071949923055
USF1 0.08467360604025315 2 4.898130775818216
CEACAM16 0.08472300227688428 2 4.900136123884646
ARID3C 0.08474905197027868 2 4.90119324080701
NUDT22 0.08477780079839431 2 4.902359548530257
PICK1 0.08486574328256129 2 4.90592504996666
CYP27C1 0.08500516729124087 2 4.91157093173025
VPS33B 0.08501485894553804 3 9.494830279026957
TMEM130 0.08504716399911433 2 4.913269914044571
DCDC2B 0.0850510011085102 2 4.913425106863911
HAPLN4 0.08516388220524246 2 4.917987771195473
IBA57 0.08524510743928658 2 4.921267510658179
NEDD4 0.085271703507786 5 18.670942407429656
CHST8 0.08540665955418777 2 4.927782301166719
CDC123 0.08541259295684638 2 4.928021360248121
KBTBD11 0.08542070923432316 2 4.928348343815614
OBFC1 0.08545922750795328 2 4.929899760279213
IP6K3 0.08549067302415785 2 4.931165834430758
CGNL1 0.08549323980420802 5 18.679870768455135
APOL2 0.08555537007926681 2 4.9337693704511745
FYTTD1 0.08566862151268269 2 4.938322536574036
PARP16 0.0856775378056689 2 4.938680775948222
NIPAL1 0.08568739153346049 2 4.939076640335406
RAD51B 0.08575289708977091 2 4.941707217136813
SPATA2L 0.08581019073229192 2 4.944006526869206
HTR1F 0.08593286827420629 2 4.948925150264708
MOCS1 0.08595637862236483 2 4.949867045747576
GPN1 0.08599559052335548 2 4.951437473680667
OPRM1 0.08617783350169751 2 4.958727762127289
RPF1 0.08618598129984825 2 4.959053373285754
TAMM41 0.08624985714042926 2 4.961605083450217
SNUPN 0.08627616010106119 2 4.962655335896189
MR1 0.08633124569855567 2 4.964853912768477
SERPINA9 0.08636579448123892 2 4.966232175986296
PKD2L2 0.08640247341720907 3 9.550562074289221
NR5A2 0.08658132036077272 3 9.557686153013124
WDR81 0.08659710575299458 5 18.72404870378355
CASP9 0.08659990878293602 2 4.975558625714297
BTBD17 0.08666018187258355 2 4.977956039946241
CRTAP 0.08667576311902232 2 4.978575551978118
VAT1L 0.08672058389753778 2 4.980357069105694
GRASP 0.08676479649361682 2 4.982113596199191
FUT7 0.08686173589508304 2 4.985962079063638
ANXA13 0.0868967432777035 2 4.9873509129057
TRHR 0.08696675378937328 2 4.990126893896255
HAUS4 0.08697929140572502 2 4.990623808402897
ETV3L 0.0870378237535681 2 4.992942815916356
SGK196 0.08714276222248359 2 4.997096869236057
AADAC 0.08722665961716028 2 5.000414745148421
MTMR7 0.08725480426942511 3 9.584394332955416
UST 0.0872827108070031 2 5.002629784025867
ABHD11 0.08732178536666625 2 5.004173177156708
TMEFF1 0.08736951524576253 2 5.006057596724832
WDR93 0.08739726904244942 3 9.590020116769336
BOC 0.08745316765326143 4 14.175092431653528
ZNF703 0.08754393268794909 2 5.012935851242428
RORA 0.08761197624602649 3 9.598483032512426
PPP1CA 0.08769721660787977 2 5.01897047211806
MAPK9 0.08772183327827197 2 5.019938714939361
QTRT1 0.08780243642983383 2 5.023107345806382
ZNF385D 0.08795951049700336 2 5.029274617659122
STARD7 0.08804884569626423 2 5.032777788976091
TRIM31 0.0880720987712017 2 5.033689103338276
MANSC1 0.08810212955652337 2 5.034865722265541
ZNF670 0.08818275087919522 2 5.038022708917094
LCAT 0.08820809315146805 2 5.0390145283564465
SLC45A4 0.08821755694535975 3 9.622252049038735
CNST 0.08828002826228121 3 9.62469565080405
RNF144B 0.08833592607420748 2 5.044013599964949
ZNF354A 0.08844991840414454 3 9.631333112363937
GYG1 0.08850098104578472 2 5.0504586331405825
C16orf46 0.08853564303344026 2 5.05181072833256
ZFP36L2 0.08857117809303797 2 5.053196384275499
HOXB3 0.08857420835160236 2 5.053314523107453
FICD 0.08861220366180882 2 5.054795513334339
HEPACAM 0.08862474740705294 2 5.055284320543597
SUMF1 0.08865782609195143 2 5.056573037994809
BPIFB1 0.0886701281899149 2 5.057052206547494
SYT12 0.08873609398018555 2 5.059620560766333
SLC29A2 0.08890249404998227 2 5.066091639141286
ACP6 0.08900798113100454 2 5.070188233413859
THEG 0.08903074894732953 2 5.071071847469977
ZIC4 0.08908398646746124 2 5.073137188719024
FKBP6 0.08920544879596949 2 5.077845135453961
HS3ST4 0.08923706871824671 2 5.079069792379701
FOXC2 0.08931851454505256 2 5.082222432292584
ASAH1 0.08935137579431313 2 5.083493705514519
FAM208A 0.08935635463259878 5 18.83228788826851
EFNB3 0.08940712295974124 2 5.085649381227865
MUL1 0.08947305335816254 2 5.08819726636338
RALBP1 0.08949512792019503 3 9.671917163724318
FAM118B 0.0896445923225421 2 5.094818478590829
PRAC 0.08965722854567583 1 0.512438568241519
ANXA4 0.08970230775852214 2 5.097043661819661
NMUR2 0.08980571978654431 2 5.101027423217253
SCYL3 0.08983264732215636 3 9.684931281891608
B3GNT7 0.08983490017043458 2 5.102150796747553
SELL 0.08983558395208821 2 5.102177116727753
LOXL4 0.08996683455492431 3 9.69009304968959
ZBTB24 0.09006970378502649 3 9.694045414944188
TSPYL6 0.09011735250852053 2 5.11300755813815
FOXC1 0.09018096476427769 2 5.115448423395416
CADM1 0.09020998728290675 2 5.116561530941213
ANAPC5 0.09023654859955701 3 9.70044716331871
KIAA1033 0.09023863833382642 5 18.866261682864227
AMBN 0.09024845558429342 2 5.1180364177603455
LRRC36 0.09034306209051045 3 9.704528456166287
DDRGK1 0.09035783539187567 2 5.122226982013499
PEX13 0.09048441495339128 2 5.127070804858175
CD72 0.09064671356728354 2 5.133272569723895
SGK2 0.09073072607070695 2 5.136478934849378
AMDHD1 0.09083421659922708 2 5.140425013330864
ZMYND12 0.09085618311407347 2 5.141262072602643
PARD6G 0.09097798617452338 2 5.145900215602419
BMP8B 0.09101951860212305 2 5.1474804527905516
SKA3 0.09105748320179258 2 5.148924372738502
ACYP1 0.09111419098058189 1 0.5682129469659785
GDF6 0.09118400066195337 2 5.153732345079264
CYP2C9 0.09118636528999795 2 5.15382214956597
NBPF15 0.0912434133027392 3 9.738855302349926
CCDC43 0.09127463112351984 2 5.157172835627877
GUSB 0.09133165949951473 3 9.742203360006291
UBE2J1 0.09133703592492592 2 5.159540044757688
TUBB4A 0.09134973352112347 2 5.160021526131631
AMBP 0.09137234027610776 2 5.1608786048776345
ZNF764 0.09147018946309707 2 5.164586114929681
NCKAP1L 0.09148552409110795 4 14.330901226511338
HCRTR1 0.0915227134102762 2 5.166574778690464
TFEC 0.09154610767938086 2 5.1674602030871295
C16orf74 0.09163700105375239 1 0.5880311957697704
SLX4 0.09177867590468815 6 23.507720189563873
FOXA1 0.09178560394646706 2 5.176512954774804
OCLM 0.09178835342275174 1 0.5937495566581692
PPP1R18 0.09186016705956274 3 9.762194243813944
ATP6V1C1 0.09196455032822498 2 5.183263123161041
SERPINE3 0.09197920681032831 2 5.183815467946992
SHKBP1 0.09200869462362311 3 9.76779370985821
TEFM 0.09208842372565229 2 5.187928932165761
CYP2C19 0.09224062985348376 2 5.19365420454303
HRH4 0.09224550281456816 2 5.1938373619594635
RNF149 0.09243554568796006 2 5.200973632687607
SGPP1 0.0924590554447223 2 5.2018555277731595
DUSP11 0.09253994028618248 2 5.204888132351861
FAM120B 0.09254066886518063 4 14.370649843219057
ENAM 0.0925455889141601 4 14.37083423184407
FOLH1 0.09261802397705207 3 9.790680659062483
SLC9A1 0.0926962753431919 3 9.79361004414713
ABHD10 0.09269973961774267 2 5.210872477349378
FAM46B 0.09276691029503316 2 5.2133851957822825
HPDL 0.09278358138556782 2 5.214008574365158
TSG101 0.09280258291394346 2 5.214718971914044
TERF2IP 0.09280552272341927 2 5.214828868958632
ADRBK2 0.09281230642199503 3 9.797949650346943
PLOD1 0.09289727069225148 3 9.801124258397273
C1QTNF9B 0.09296633796508459 2 5.22083576809478
C10orf88 0.093052404030604 2 5.224046746186595
GPRC5D 0.09308125944182445 2 5.225122695785833
MTHFD2 0.09312736228818447 2 5.226841140211729
GTF2E2 0.0931507129407286 2 5.227711224731879
CCBL1 0.09325623098567437 2 5.231640565647372
DAO 0.09350971063259614 2 5.241063510490289
RNF216 0.09357106858105901 4 14.409075414079691
HFE 0.09358449179897346 2 5.243839076439576
NUDCD3 0.09363960485449137 2 5.245883371129041
RIPK4 0.09369430197283288 3 9.830778373717962
DEFB106A 0.09372624224199892 1 0.6662276073405544
HHLA2 0.09375970193118709 2 5.25033436741176
FUT5 0.09385438267000251 2 5.253839790296361
HILPDA 0.09390759908222572 1 0.6729414600965581
ZNF791 0.09394386141199063 3 9.840016906718226
KHNYN 0.09404834734578475 3 9.84387837810264
CYTIP 0.09405016196657999 2 5.261078204219208
KRT14 0.09424357784619145 2 5.268215989223484
PDZRN4 0.09429301172292946 4 14.435772587207914
SAG 0.09430839783384848 2 5.270605158151085
ZNF121 0.09431308784649446 2 5.270777968005225
WDR4 0.09440965340087512 2 5.274334346414765
UBE2Q2 0.09451422080549561 2 5.278181749453759
AUP1 0.09474242228236092 2 5.286564865372807
NCF1 0.09486996799468145 2 5.291242459164501
COX8C 0.09499526868983074 1 0.71296503834882
PAG1 0.09499755201114975 2 5.295915829025423
MT1X 0.09503554024542205 1 0.7144390403567744
MXRA8 0.09505085784358706 2 5.297866744276915
TRMU 0.09517562610131419 2 5.302429254188712
MYLK3 0.09519527700868734 3 9.886014560751889
BVES 0.09527194033426904 2 5.305947601980588
LTF 0.09534259293905423 3 9.891393713171153
CEP41 0.09542127697871707 2 5.31139656517999
KRT37 0.09544253869254173 2 5.31217173752659
RAD17 0.09550216140398336 3 9.897211877172648
GNG10 0.09566760407913605 1 0.7375006471074095
MT1A 0.09571777641757262 1 0.739325401502328
SFXN4 0.09574914153146094 2 5.323332910408634
RACGAP1 0.09579185788054244 3 9.907752566420292
TRAK2 0.09588916913088408 4 14.494154072036498
SNX30 0.09595728881459878 2 5.330891837314128
LACC1 0.09603870362346248 2 5.333844451770853
CECR6 0.09610497219079649 2 5.336246116902266
PRG4 0.09612043970374534 4 14.502540873232903
PRELP 0.09621068462460115 2 5.340074220967641
PRSS54 0.09626003917755104 2 5.341860182393274
GNG4 0.09632254395400634 1 0.7612536260791216
RTCA 0.09642582873134319 2 5.347853518239102
ATRIP 0.09662547822008542 3 9.937925897562147
NEK8 0.09663903904349061 3 9.938414813533022
CEP120 0.09664590369223756 4 14.521529487792755
SLC25A46 0.09676547885213543 2 5.360103270004395
MT1F 0.09679572978479949 1 0.7783252283617472
C5orf46 0.09681488944936117 1 0.7790148997676629
UQCR11 0.09682061776329035 1 0.7792210725294499
MT2A 0.09687848253440182 1 0.7813031237656745
C14orf28 0.09689853314125661 2 5.3648915147943095
ZNF786 0.09690249038328091 3 9.94790103734137
KRTAP23-1 0.09690987904256583 1 0.7824323472173926
SLC17A9 0.09691798710133195 2 5.3655911154808305
KRTAP19-6 0.09693588740306934 1 0.7833675303989989
TRPV3 0.09694111415906329 3 9.949289847118958
CASKIN2 0.09702311232506866 4 14.535103852262527
HNF4G 0.09706826946954365 2 5.3709913293347835
DEFB134 0.0971024575333369 1 0.7893515912119383
SLC36A4 0.09713330429062006 2 5.373325963369018
MT1H 0.09714891117977767 1 0.7910188126993039
ASPG 0.09734439805236797 2 5.3808942530292825
TMEM200A 0.097464993250217 2 5.385211351678803
LGMN 0.09759708308873571 2 5.3899344742865445
CCPG1 0.09768633656540308 3 9.975989877571465
VIM 0.09771213316542776 2 5.394043664861159
GNG12 0.09774050953427794 1 0.8121893046339694
ARRDC4 0.09779703706564892 2 5.397073372464081
PPP1R3C 0.09801294408984905 2 5.404767239777016
KRT72 0.09829493296929959 2 5.414793223138035
GPR63 0.09837710383385023 2 5.417709947638407
FBLN7 0.09843553792442472 2 5.419782794981792
ENHO 0.09844777482967676 1 0.8373495364284538
MFSD2B 0.09848561618675775 2 5.421558361847161
TUBG1 0.09857630252157952 2 5.424771676257775
SCGB3A2 0.09864941916802075 1 0.8444933197990914
OTUD3 0.09868527906757397 2 5.428629591809376
SPINK1 0.09874973187559434 1 0.8480423197864406
SLC25A44 0.09875555125919976 2 5.431115309938667
DFNB31 0.09877345542511703 3 10.014615579696546
TMOD4 0.09877636588808669 2 5.431851277503295
SNAPC3 0.09880832792460935 2 5.432981128426757
UFM1 0.0988554281553575 1 0.8517783156403482
UBA5 0.09893979948431958 2 5.43762519964372
C14orf2 0.09903650703629614 1 0.858170567065634
CLN3 0.09908240471809508 2 5.4426563473786835
HABP4 0.0994138204449116 2 5.454323930723867
CPA5 0.09963714012346658 2 5.462166463091711
LRIG3 0.09974941427261118 4 14.631837803945778
FUT3 0.09975611218573018 2 5.46633813907169
C6orf48 0.09978343354670076 1 0.8844283170991398
STATH 0.10001066719127596 1 0.8923819002305438
GNG11 0.10001450034453145 1 0.8925159295989226
KRTAP20-2 0.1000560721028432 1 0.8939692272456887
GOLPH3L 0.10009566335385812 2 5.478219992512966
ZDHHC7 0.1001098744374847 2 5.478716496867265
KRTAP19-7 0.10022329024223306 1 0.8998095526333633
MRPL2 0.10023457681579838 2 5.483070642408029
PDE6H 0.10023501648951323 1 0.9002187830832257
SMG5 0.10025122565748079 4 14.649385999225775
ASTL 0.10029084190285001 2 5.485033635269751
NDUFA3 0.10034650276054613 1 0.904107382439737
SPINK7 0.10035171334414508 1 0.9042890317313369
APEX1 0.10041801881418559 2 5.489467017761427
EGLN1 0.10053219526373498 2 5.493442957414873
HTN1 0.10053448434348335 1 0.9106554258927201
CABLES2 0.10056077632864764 2 5.494437601402203
AKR1C2 0.1005938528010109 2 5.495588375791026
LIX1L 0.10063000271280587 2 5.496845694923046
FAM53B 0.10063853882622442 2 5.497142528353027
SMOC2 0.1006688054789193 2 5.498194835883922
WIF1 0.10079795576375691 2 5.5026819634021304
TGFB1 0.10090432860311026 2 5.506373891563102
TTC18 0.10094629782872122 4 14.67356399028239
NPS 0.10100109179456727 1 0.9268620910376538
SLC29A4 0.10105182403506757 2 5.511487366549776
GLIS2 0.10107021270316417 2 5.512124413239322
PIGK 0.10107791491316148 2 5.512391213708418
SCGB3A1 0.10112403469587325 1 0.9311211985343809
APOC1 0.10122651087414872 1 0.9346677676692827
KRTAP6-1 0.10127259325218746 1 0.9362615812773567
KLHDC8A 0.10139783565606035 2 5.523457191965514
CCDC23 0.1015740657888475 1 0.9466725205299158
CENPN 0.10178562125273805 2 5.536829147672385
VMP1 0.10183039726235744 2 5.538370241715769
CLEC4M 0.10188612766252242 2 5.54028752329865
AKAP3 0.10190708635588726 3 10.123875522961379
SCGB1C1 0.10191329853805885 1 0.9583547376695349
TRIAP1 0.10192609685482391 1 0.9587948002381772
INF2 0.10200990318275797 4 14.710276829152061
RPS27L 0.10203804076256251 1 0.9626418388731603
PRAMEF16 0.10210081205335057 2 5.54766458852518
LSG1 0.10221760081924876 3 10.134539158310421
TUBGCP4 0.10222879690036299 3 10.134923115728284
COX6A2 0.10224234925377523 1 0.9696534239214041
AARS2 0.10228779811840663 4 14.71981308551231
SCGB1D1 0.10230534494950279 1 0.9718128447741157
NOM1 0.10231398145452322 3 10.137843207681474
C8orf76 0.10233295651206573 2 5.555626168990388
GCHFR 0.10237146661185259 1 0.974078153286909
ZNF19 0.10237930974135562 2 5.557213973150926
ZNF138 0.10250382524697844 1 0.9786088290978338
COA5 0.10252543830201256 1 0.9793481581964016
PTH2 0.10259342310974251 1 0.9816728504053914
DEFB123 0.1026019941133813 1 0.9819658329293031
TRIM52 0.10262291595026019 2 5.565548115411964
SPINK4 0.10263447163849414 1 0.9830758151674579
IRAK4 0.10268069043739637 2 5.567522098392712
PYDC1 0.10280898012810495 1 0.9890346598472121
KCNF1 0.10291958591348833 2 5.575674021540187
POLR2K 0.10295790020369126 1 0.9941126731820207
SIL1 0.10298343879927842 2 5.577850060991941
LAX1 0.10298900377450894 2 5.578039652931659
BICD2 0.10305575760514511 3 10.163180370860385
PANX3 0.10314745213020377 2 5.583433994813667
GFRA1 0.10322337645982756 2 5.586016224562824
PF4 0.1032259721355913 1 1.0032372726738397
ZNF585A 0.10323037734206705 3 10.169121446502743
MOBP 0.10325012470477123 1 1.0040583446861577
CCNJ 0.103370192542682 2 5.59100475975462
SLC1A4 0.10342709413492664 2 5.592936483723607
S100A12 0.10346963305986139 1 1.0115127999718552
C19orf53 0.1034921427582282 1 1.0122764332567398
KRTAP6-2 0.10353970990470288 1 1.0138896481633444
NUDT6 0.10355521167374813 2 5.5972824435153985
BLCAP 0.10364730884122762 1 1.0175363927559469
PIP4K2C 0.10373695021083894 2 5.603439166206307
COX19 0.1039144562009431 1 1.0265761009225645
C8orf59 0.10395310123178464 1 1.0278820664433834
WWOX 0.10396331767255099 2 5.611094450470083
C5orf58 0.10400687469426742 1 1.029698566475534
KCNE3 0.10406206064790083 1 1.0315619183758993
TTC14 0.104119688816315 2 5.616374002170026
HOOK2 0.10420812866319454 3 10.2022240934878
ASB4 0.10423019993799712 2 5.6201009594345095
CCL13 0.10427511894850457 1 1.0387476401162306
ZNF706 0.10430615366061131 1 1.0397932511660846
S100A7A 0.10431059903912812 1 1.0399430008519892
ANKRD6 0.10435755667393842 3 10.20725890479774
HS2ST1 0.10436316699758075 2 5.6245806117584145
DMTF1 0.1043848294645051 3 10.208177143830255
SPRR2G 0.10442263916062867 1 1.043715390928115
SPRR2B 0.10460566032989475 1 1.049870028408808
SCGB2A1 0.10464388574335613 1 1.0511542721699987
SPRR2D 0.1048001759472254 1 1.0564007851108457
BARD1 0.10480737252361291 3 10.222376606057622
BRAT1 0.10498087106931414 3 10.228192349490211
PPP2R3A 0.10498216279771459 4 14.811102819519022
SPRR2A 0.10502281293948412 1 1.0638625797184877
DIEXF 0.10502769799298312 3 10.229760553389145
ZNF713 0.10506700386523968 2 5.648209203127793
GYPC 0.10512504126326244 1 1.067284138591521
HIST1H4K 0.1051741081180616 1 1.0689253522783715
POLE4 0.10519735710629034 1 1.069702760617216
S100A4 0.1051979766479564 1 1.0697234750084943
CCDC167 0.10525729056427627 1 1.071706138981786
NKTR 0.1052807708570775 6 23.98682674646117
CCL8 0.10528301980051677 1 1.0725658739300232
IL8 0.1053108738999304 1 1.0734964016118393
PAPOLG 0.10532900780117557 3 10.239836493089008
DPEP3 0.10533745769387992 2 5.657251492022729
ABHD3 0.10537033940095812 2 5.658349454115598
GTF2H5 0.10538939916437783 1 1.0761185429345606
FGL2 0.10540304908581008 2 5.659441372302734
WFDC13 0.10554994447507125 1 1.0814741648216624
KRTAP3-2 0.10558185267356626 1 1.0825377325770598
CBLB 0.10559437169527593 4 14.831556548381256
CHST6 0.10574072078780587 2 5.67069613007475
NT5DC1 0.10576365550932554 2 5.671459405177032
HIST1H4G 0.10576437277688945 1 1.08861607113914
CORO6 0.10577272946920825 2 5.671761349265138
ZNF408 0.10581530173407212 3 10.256044876973153
CCZ1 0.10584363490759917 2 5.67412000462765
CXCL3 0.1058650792535112 1 1.091965869593101
CCL18 0.10588380438175443 1 1.0925884135628479
DOM3Z 0.10592490900809313 2 5.67682185860199
MYBPC3 0.10604429547649824 4 14.8465218029552
EPHX1 0.10614958778405427 2 5.684281521349253
SELK 0.10616640487572225 1 1.1019721107774059
C14orf142 0.10623088637311806 1 1.1041101221518042
HMGA2 0.10627549483637476 1 1.1055885347519714
DEFA6 0.10640009513474319 1 1.1097151402928367
PER2 0.10640756347157965 4 14.858563954735544
ZNF862 0.10643703971605947 4 14.859539487939184
MAZ 0.10648279343967135 2 5.6953188571848585
CXCL6 0.10651736691336353 1 1.1135951474116346
RPUSD4 0.10652568073742583 2 5.696737274998888
TRIM43 0.10654075426317845 2 5.6972356844455145
GATA3 0.10656009401329479 2 5.697875066586354
ZBTB49 0.10665320440737501 3 10.283819117244297
MYCBP 0.10679567983517438 1 1.1227882597987286
ZNF365 0.10680287731807277 2 5.705892926575872
COX7A2 0.10681742588266942 1 1.1235056769886722
COG4 0.10682373097743121 3 10.289448067562958
HMGN1 0.10685042531466746 1 1.12459410556145
WFDC11 0.1068612591745695 1 1.1249513769630821
DPF1 0.10687312516078126 2 5.708209851097903
TTC24 0.10687554122841128 2 5.7082895143387145
CAMK1G 0.10692265873905077 2 5.709842768907031
F13A1 0.10698914423438315 3 10.29490067768365
CRIPT 0.10700327295451163 1 1.1296316613937285
SNX8 0.10700794171473949 2 5.712652637364249
CCL22 0.1070144381206985 1 1.1299993948912908
PCBD1 0.10703389397471808 1 1.1306401080057802
CXCL2 0.10710956949565538 1 1.1331312524404942
PDCD4 0.10716477820421111 2 5.7178148803200575
BANF2 0.10720934744648386 1 1.1364134526425098
APCDD1L 0.10722019806589331 2 5.719637424775922
SFTA3 0.10724759870017654 1 1.1376710166445503
DCD 0.10731866297662333 1 1.140006307851426
ATP5J2 0.10732150391094172 1 1.1400996374287709
INPPL1 0.10740738911819601 4 14.891521696388022
WDR85 0.10744799153237054 2 5.727119974914879
HEPN1 0.10750143563075165 1 1.146006280561419
BPI 0.10759369840999526 2 5.731898834090627
SDPR 0.1076324270252297 2 5.73316808840563
FLVCR2 0.10769999987014932 2 5.7353816943471045
CCL1 0.10770513379864619 1 1.1526826232237601
PYY 0.10774960451192342 1 1.1541387035930848
SEC62 0.10776244679803099 2 5.737426295837953
FLOT2 0.10777263888178502 2 5.737759900305063
SYS1 0.10780929358069997 1 1.1560922399741838
AGPAT4 0.10782795967680417 2 5.739570161547503
MUCL1 0.10789354461002716 1 1.1588480359028301
DCDC2 0.10804261738901715 2 5.746586680126965
PCDHGA4 0.10808785272514658 3 10.330930927298358
CMC2 0.10809105933062829 1 1.1653012050338614
GLE1 0.10810658793151572 3 10.331542518614269
CDC42EP5 0.10816261873604342 1 1.167636625099687
CLEC14A 0.10817352601484202 2 5.750859679495901
KRTAP12-3 0.10818295888984539 1 1.1683002006252907
PCYT1A 0.1081955985335068 2 5.7515797026919575
PEX6 0.10826235136808982 3 10.336623650970294
ZNF772 0.10829178598783717 2 5.754715908396647
C10orf55 0.10862333780975132 1 1.1826402783545604
S100A16 0.10862953816166904 1 1.1828418158811023
KRT86 0.10866126177612889 2 5.766740011390702
COMMD6 0.10867705654302683 1 1.1843860279549732
PCID2 0.10873412801087824 2 5.769107107278425
NR1H3 0.10881293695446873 2 5.77166568778281
KLF17 0.10884022347487901 2 5.772551182194746
GABRR2 0.1088725686460699 2 5.773600586115434
REN 0.10890411131952721 2 5.7746236903240105
IDH1 0.10891557495399273 2 5.774995455257454
GUCA2A 0.10891650166597144 1 1.1921583043815878
SECISBP2L 0.10892342982358338 4 14.940984573518335
CDS2 0.10892721791012044 2 5.775373000426013
FBLN2 0.10894836775876632 4 14.94179313937234
SIGLEC9 0.10902053174316256 2 5.778397601439378
KDM4C 0.10908898813348615 4 14.946349453576754
GDF10 0.10914318083777243 2 5.782369598659241
PAICS 0.10918333076918124 2 5.783669005299529
TNFRSF10B 0.10918411551984145 2 5.783694398679906
C4orf46 0.10927522207594217 1 1.2037741827149073
SPINK14 0.1093693822711731 1 1.206817679864904
AMPD1 0.10961041976546286 3 10.380332570937535
OCM2 0.10966262856065302 1 1.2162814441858663
PRKCA 0.10972495264477378 3 10.384024337816392
KCNK2 0.10973550448413154 2 5.801497085298253
WFDC12 0.10975748936015202 1 1.219338080451985
PRLH 0.10978572162673972 1 1.2202473427040121
NEU2 0.10980360398518524 2 5.8036903672789215
CMC1 0.10982376798273676 1 1.2214723581392435
CXCL5 0.10987941765245061 1 1.2232634946788212
LCE2B 0.10991276563454029 1 1.2243364496072704
SIGIRR 0.10992636461668315 2 5.807641110854071
FUT11 0.10997136964224445 2 5.809088516204513
ZNF141 0.1099851314945351 2 5.809531007098506
KRTAP19-5 0.10998876968222764 1 1.2267807766532146
MEX3A 0.1100273008449178 2 5.810886594697665
C3orf79 0.11005160641011764 1 1.2288005186965578
C11orf16 0.11006909772866029 2 5.812229759655706
CARD18 0.11009268291023483 1 1.2301202820960517
TBL2 0.11009329374395896 2 5.81300710714785
NRG4 0.11009468654400574 1 1.2301846466136608
CDS1 0.11013319555324655 2 5.814288709104149
UEVLD 0.11019417664660787 2 5.816246568520768
SLCO5A1 0.11021070502487719 3 10.399644267813322
NPAS1 0.11031519853917705 2 5.820129288578924
RABL5 0.11047725896259003 1 1.2424555970141349
PI4K2B 0.11059839764871421 2 5.829200545604669
GPRC5C 0.11063706667918798 2 5.8304375890208995
NRG3 0.11065156057639472 3 10.413768361757292
SAA2 0.11065635279041595 1 1.2481872181850997
GABARAPL1 0.1107655518476148 1 1.2516779803630216
SEPW1 0.11084759019171964 1 1.254298515667914
TMEM141 0.11088559142113007 1 1.2555118064567679
ATP6V1G1 0.11094876858020841 1 1.2575281008264976
PEX14 0.11099245802857417 2 5.841789061289643
GLT8D1 0.1110855877235059 2 5.844758434228506
C12orf23 0.1111406286668193 1 1.263645148288952
RPS29 0.11122402291981681 1 1.266301114686081
HTRA1 0.11124536582496082 2 5.84984777281856
CTNNBIP1 0.11125232407006926 1 1.2672020626723035
DEFB126 0.1112714890426989 1 1.2678120527673173
ASCC1 0.1112819932912551 2 5.851013549610935
RETNLB 0.11134868767349403 1 1.2702682300339905
LYPD2 0.11137232008199519 1 1.271019828801374
APPL1 0.1114458988689253 3 10.439093421016342
ZNF3 0.11144815227000653 2 5.856297836327567
RSPO3 0.11150619872744953 2 5.858142240328456
PRMT10 0.11155611205657424 3 10.44259474857779
KRTAP12-4 0.11172251767587443 1 1.282141103505065
RPA3 0.11172268708804325 1 1.2821464761707746
TAC3 0.11173383983734952 1 1.282500154067936
PATE2 0.11175834364271459 1 1.2832771145633783
LOXL1 0.11183255262393003 2 5.868496408796525
TMEM213 0.11187125698833998 1 1.2868554195679773
PKMYT1 0.11190107249286692 2 5.870666970042709
SRGAP1 0.11194651658773344 4 15.037840305240756
MLYCD 0.11198166135698427 2 5.873218364905167
SEC61B 0.11201569613270203 1 1.2914282008905071
RAI1 0.11207647026396715 6 24.207686714640193
GXYLT2 0.11209101044004008 2 5.876677726475165
HBQ1 0.11209692049990182 1 1.2939974102089151
ABRACL 0.11217275555736705 1 1.2963946823098182
HBA2 0.11219240445358465 1 1.297015585577761
BET1 0.11220162931730226 1 1.2973070576314403
TSPYL5 0.11222146735756588 2 5.8808009990344505
SNTA1 0.11228538984375483 2 5.882819829834487
C10orf128 0.11231288937265306 1 1.3008208218041664
ALX4 0.11232249142258315 2 5.883991129391186
KRT8 0.112328837519595 2 5.884191442291275
NARF 0.1123628229359763 2 5.8852640149311455
HIST1H2BB 0.112415202880506 1 1.3040493576963015
ANKS6 0.11256198764797327 3 10.474411124909967
STON2 0.11260537091634426 3 10.47577776543533
PFDN1 0.11263097933814306 1 1.3108498496812322
CHRDL2 0.11264171322172667 2 5.894055048268227
C6orf223 0.11266631211890062 1 1.3119623268381249
HIST1H2BF 0.11268798582387932 1 1.312644587788476
NR1H2 0.11269847761734747 2 5.895842017676827
S100P 0.11273736487944407 1 1.3141985506004983
C1RL 0.11277083037702511 2 5.89811857730464
SCOC 0.1127830879183554 1 1.3156369285709653
NUPR1 0.1127872283365385 1 1.3157671547589351
RELT 0.11285450548301595 2 5.900749802133436
GEM 0.11285718006436658 2 5.900833878210378
CALCB 0.11291061211376921 1 1.3196459600404542
PDE6G 0.11293280258532222 1 1.3203431674860493
CSTB 0.11295775704157493 1 1.3211270743870327
ADAP1 0.11297126307513439 2 5.90441848577663
LST1 0.11315879263968003 1 1.3274368003712156
CLIC6 0.11317472670734269 2 5.9108036929883525
PTMS 0.1131924162308355 1 1.328491159388679
C20orf144 0.11325221842839975 1 1.3303657447876274
ATP13A2 0.11331174900614083 4 15.080832566258934
NFYA 0.11334294150299903 2 5.916075144036379
IL6R 0.11337999261592446 2 5.917235320561101
HOXD3 0.11342165595387595 2 5.91853952418638
ANO3 0.113491365905631 4 15.086455153006618
RASEF 0.11349240163916281 3 10.503620349703153
CERS4 0.11360453836597485 2 5.924259426336252
HHLA3 0.11361918585720926 1 1.3418499971003106
LCE1D 0.11361918585720926 1 1.3418499971003106
CDH5 0.11365343322642185 3 10.5086545235812
HIST3H2A 0.1137749597370226 1 1.3467151680147142
CCL17 0.11377608516393539 1 1.346750296513342
TUFM 0.11380693995340599 2 5.9305804667238124
TIAF1 0.11382830008738336 1 1.3483797734703655
LHX9 0.11393771177137287 2 5.934659287137629
NDUFS6 0.11398130152486005 1 1.3531507582207558
NAALADL2 0.11401357778950579 3 10.51989090882207
CDKN2AIPNL 0.11401895644320395 1 1.354324081221029
KRT71 0.11407772172633658 2 5.939021728965431
NAGS 0.11417965160955403 2 5.942194735496381
HDDC3 0.1141867130354373 1 1.3595472587910051
TCN2 0.11420789382316841 2 5.943073459433135
ATP6V1F 0.11425319074993685 1 1.3616152233717325
CRY1 0.11426669103492797 3 10.527769462465784
COTL1 0.11437719918028887 1 1.3654700332633851
NHLRC4 0.11439950814619315 1 1.3661631225473714
LRRC16B 0.11440015443903277 5 19.697652009997196
IFITM3 0.1144425000200756 1 1.3674984512662371
CADM2 0.11447411533968664 2 5.9513473478083725
LNX1 0.11450339258723458 3 10.535123433872222
ALDH1L1 0.11452484214342143 3 10.535789185921471
REXO4 0.1145656548081569 2 5.954188428459285
SPINK13 0.11462162502090549 1 1.37305738163341
TIMM10 0.1146582486933811 1 1.3741930222071854
DLEU7 0.11468131427626783 1 1.3749080864052095
KRTAP3-3 0.114775329911955 1 1.3778214035719265
SRP54 0.11482554999452851 2 5.96224395409844
C2orf76 0.11487932930996506 1 1.3810416748741612
RPS28 0.11491070008191268 1 1.3820125516396202
DAP 0.11493099373645982 1 1.3826404859398367
CDCP1 0.11494446706245749 3 10.548791734814792
VAMP5 0.11495969651541076 1 1.3835284539925536
CAP2 0.11496819929437685 2 5.966658667104374
DEFA5 0.11500565047158806 1 1.3849497142338558
GUCA2B 0.11506587693572515 1 1.3868116455102748
SFPQ 0.11513501559668224 3 10.554682461969339
EGR4 0.11513990415280244 2 5.971966275404688
CXCL1 0.11514258179950997 1 1.3891817876297747
CAMK4 0.11522246419291078 2 5.974515856879909
NEIL1 0.11524334254114905 2 5.975160360768784
PANX1 0.11530926079204767 2 5.977194557078206
LCE1C 0.11532259505519701 1 1.3947387185922877
S100A2 0.11535069361841059 1 1.3956054282521406
STK38L 0.1153562087928144 2 5.978642726697338
CYS1 0.11558919854783962 1 1.402954810085369
TFF3 0.1157498635700705 1 1.4078981754306554
DEFA4 0.11576795349520914 1 1.4084543953347786
VAMP8 0.11577779901501502 1 1.4087570886753968
C19orf45 0.11579933107637151 2 5.992286200865294
CCL28 0.11591850005313925 1 1.413080397501953
NUDT8 0.11592424768942264 1 1.413256907674281
SLC19A2 0.11596194916259313 2 5.9972817357326775
MEIS3 0.11600149083866122 2 5.998495513445846
CHKB 0.11601941121217317 2 5.999045481779406
CCDC91 0.11604002725655697 2 5.999678087780998
IL4R 0.1160630539531398 3 10.583251752125216
SCGB1D2 0.11611208613505843 1 1.4190212544894636
ALG12 0.11617053685936769 2 6.003680528090813
RAD18 0.1161981310783888 2 6.004526281413355
ANKFN1 0.11621752815467983 3 10.58798789331418
TMEM211 0.11626268114456206 1 1.4236368350644357
ARMS2 0.11641997950439441 1 1.4284523258522916
C17orf50 0.11645780223065184 1 1.4296093783204507
C9orf69 0.11649563500995584 1 1.4307664119899584
SHFM1 0.1165408365805956 1 1.4321483765703231
TMEM218 0.11664139985484166 1 1.4352212669785904
LCE1F 0.11665190837341928 1 1.435542240808262
KISS1 0.11669400214788916 1 1.4368277080685055
CXCL11 0.11670618599599529 1 1.4371997055142869
AMPD2 0.1167244124752537 3 10.603490538924227
HIST1H4L 0.1167445278431696 1 1.4383701395261528
ZNF259 0.11676424773375431 2 6.02183918713569
F7 0.11678409816312477 2 6.022444927086108
RBP1 0.11681033320530852 1 1.4403781551702477
CARD16 0.11686318697407924 1 1.4419902491247383
HAO2 0.11696030024024355 2 6.0278178572466175
TAX1BP3 0.11697882154159596 1 1.4455150167555284
PHLDA3 0.11702296343025823 1 1.4468597506396184
SH2D4B 0.11706019865699627 2 6.030860941192111
CDH16 0.11708865415620628 3 10.61459453680397
STXBP2 0.1171258340658566 2 6.032859086792133
C19orf48 0.11718888077398738 1 1.4519103074487438
ERCC6L2 0.11719781114945488 3 10.617916379089491
HIST1H4F 0.11728497881634477 1 1.4548327154003773
DNAL4 0.11746516876583996 1 1.4603068244448054
TEKT5 0.11749750078955003 2 6.044155492424466
CHRAC1 0.1175049196373842 1 1.4615134620939272
COG2 0.11755808362775963 3 10.62886110715807
SPPL2A 0.1176858657406851 2 6.049868816398124
MPHOSPH8 0.1177883013350683 3 10.635839681483704
TMEM184C 0.11781041929829252 2 6.05364231677871
KRT6B 0.11785647195588213 2 6.055036662307706
UNC93A 0.11786907369455958 2 6.055418125410837
LIPK 0.11793011727436435 2 6.057265455645839
DHX8 0.11796968247045243 5 19.80706396202674
DDX19B 0.11803031539937484 2 6.060295904613756
PXT1 0.11805200304486037 1 1.47808434210809
NPHP1 0.11806532410159425 3 10.644221404961325
C19orf25 0.1180731659865639 1 1.4787240192834301
LCE3B 0.11808436195455581 1 1.479062391675594
PNN 0.11811291940825686 3 10.64565975441948
PDCD5 0.1181490354303764 1 1.481016455138757
LSM2 0.11814917739525078 1 1.4810207434882625
SMCR8 0.11817295475926844 3 10.64747333131045
SLC22A8 0.11818147551116208 2 6.064863463052717
TIMM13 0.11822602930570567 1 1.4833415633232065
CYTL1 0.11822976417480693 1 1.4834543178375545
IL9 0.11845864035051255 1 1.4903581388820446
PREX2 0.11855419627650057 5 19.824705881782055
DMRTA1 0.11866342012220149 2 6.079392538302785
KAT8 0.11867123949776485 2 6.079627845876146
CBX4 0.11870922645720058 2 6.080770792219687
TMEM104 0.11871009566070764 2 6.080796940989835
DBI 0.11878809353648599 1 1.500275521095717
TMPRSS3 0.1188623462208354 2 6.085374632034305
PSTPIP2 0.11894378322902505 2 6.0878211023903175
ISCU 0.11895467921311018 1 1.5052811189894877
LIMA1 0.11899631382749289 3 10.672265621725089
ZNF780A 0.11909114575288211 1 1.5093771751915228
BLID 0.11910600202092048 1 1.5098228424450673
OTOR 0.11921064683253879 1 1.512960679266041
LILRA6 0.11928291758742748 2 6.097993573228707
XCL2 0.11929741185225508 1 1.5155605744029854
TINF2 0.11936327092330451 2 6.100400138708684
TUBG2 0.11938779618562184 2 6.10113438618307
NDUFA5 0.11939742463260737 1 1.5185554083946522
TMEM160 0.1194275627482923 1 1.5194574543887214
EIF2B3 0.11951619090798694 2 6.104976194044804
XCL1 0.1195197649425918 1 1.5222158821528144
CISD2 0.11952390251275963 1 1.5223396233761424
C3orf35 0.11960157080047276 1 1.5246617417444839
RTN4RL2 0.11964608350322455 2 6.10885919310717
ZC3H3 0.11969014958341612 3 10.693042876129182
CCDC105 0.11976020503022283 2 6.112267728171419
MX2 0.1198605957575008 3 10.69813104067733
FAM150A 0.11990348726289296 1 1.5336760496642037
ATP5L 0.11991880290700173 1 1.5341328054599574
FSCN2 0.12005041540282642 2 6.120922989240118
ATAT1 0.12007093825802057 2 6.121534380379162
ATP5J 0.12007900921843141 1 1.5389075929918083
ASIC5 0.12009192097535626 2 6.122159377864243
SS18L1 0.12011652535197943 2 6.122892131070726
KRTAP21-2 0.12012508580185352 1 1.5402798404238158
CSTF1 0.12024668032510256 2 6.12676617593041
RIPPLY2 0.12027767643767218 1 1.5448210346004148
PTPLAD1 0.12035039876644331 2 6.129850750041987
COX7A1 0.12039380897283761 1 1.5482738806854688
CNTN5 0.12043802146327397 4 15.298189256206754
SH3BP5L 0.12044308415662844 2 6.132605261674815
MRFAP1 0.12045235925432851 1 1.550013604458886
PSMD5 0.12050323431673021 2 6.1343918820013075
COL14A1 0.12051292074157222 6 24.466148333066812
B3GNT1 0.12052282853736933 2 6.134973716471324
SERINC1 0.12052627714032538 2 6.135076111487651
CRB3 0.12054845763195042 1 1.5528674258358799
UQCRC1 0.12060570226021831 2 6.137433682006895
PPP1R14B 0.12064771864514491 1 1.5558131072118548
TMEM180 0.12069998937224416 2 6.140230661566596
MIEN1 0.12071324672522886 1 1.5577565804893534
CXCL13 0.12071410617391784 1 1.557782064514805
ATPIF1 0.12076760401268474 1 1.5593680527973972
IGFL4 0.1207769968974156 1 1.5596464501904304
MAP2K5 0.12079497723816332 2 6.143046523224798
HBG1 0.12085909395123144 1 1.562078944805792
UCN2 0.12088592859394813 1 1.562873732777091
RPL36AL 0.12088627332916964 1 1.5628839421487177
WDR89 0.12089482835584571 2 6.146004494749988
KIAA0101 0.12100118450641521 1 1.5662856510268968
C9orf72 0.12101517471153961 2 6.1495668145797655
ARHGEF10L 0.12102256202765223 4 15.315519788927114
SNTN 0.1210364185244671 1 1.5673281235425016
B3GNT8 0.12103862376439917 2 6.150260564086707
HBG2 0.12111842534188715 1 1.569753454768103
TMEM107 0.12124289738249963 1 1.5734319804414323
LRRC48 0.12125639226676609 2 6.156697802075302
TNP2 0.12127808273234945 1 1.5744712238422662
IER3IP1 0.12131199421079947 1 1.5754725959338824
FHIT 0.12131411227013653 1 1.5755351321048534
TPD52L3 0.12146540531697127 1 1.579999660410372
HINT1 0.12152605741155482 1 1.5817881062287011
C7orf34 0.12156628307967834 1 1.5829738146969428
NUP43 0.12164082463245221 2 6.168037341658905
MRPL27 0.12167208853177126 1 1.5860909669136425
UTS2 0.12169526326432467 1 1.5867734098275896
DEFB116 0.12177609847211354 1 1.589152946029959
RAG2 0.12182479797057008 2 6.173453053185797
TYW1 0.12182571238876601 3 10.756347156339917
ERVFRD-1 0.12184954987629168 2 6.174181149193425
TYROBP 0.12186857701764642 1 1.591873557756392
CCL21 0.12194049007543693 1 1.5939879280409097
ZNF232 0.12196456751577815 2 6.177562809746236
BOLA3 0.12204440617541809 1 1.5970413479706944
GCNT4 0.12210715423177809 2 6.181751225028282
MRPL42 0.12211342729957692 1 1.599068194029372
HBM 0.12212543837411584 1 1.5994208055682582
MRPS5 0.12215707426052998 2 6.183216606401169
IRF7 0.12218786007680887 2 6.184120054076415
MCFD2 0.12223566884181407 1 1.6026554702127753
CCL27 0.12225876302367596 1 1.6033328406857206
SEPT14 0.12227910611284665 2 6.186796630810445
IFITM5 0.12229557289384073 1 1.6044122754305845
TAC1 0.12229705501600527 1 1.6044557322146555
CALML5 0.12235869545557052 1 1.6062626686260373
ZFAND2A 0.12240345546903841 1 1.6075742789898935
C1orf159 0.12246607748358737 1 1.6094086101695262
C20orf197 0.12255842801868044 1 1.6121122804015473
KRT27 0.12281499872770618 2 6.202481703864759
TMEM244 0.12288786928643523 1 1.6217428049520917
CNP 0.12293587122720788 2 6.206011389789421
GHRH 0.12294006621004845 1 1.6232666343639
WIPF3 0.12297551768587776 2 6.207168484999965
CDH24 0.12300371883430969 3 10.790858552376456
HSPB11 0.12300432823154986 1 1.625141926659904
ZNF580 0.12302415519351553 1 1.6257203464073422
KRTAP15-1 0.12306586150938449 1 1.6269367995900792
HINT3 0.1230717157976011 1 1.6271075239598012
NNAT 0.12315994351500506 1 1.6296796000090783
BIK 0.12317710899094488 1 1.6301798358979547
C14orf182 0.12323750791597379 1 1.631939503739687
C1orf61 0.12327587437795365 1 1.6330568908620244
MOCS3 0.12330073939407375 2 6.216648104057915
TXNL4A 0.12333963908899373 1 1.634913317174059
DAOA 0.12343889065583523 1 1.6378012567500546
C19orf12 0.12345315074394546 1 1.6382160210044652
MRPS18C 0.12347369889935603 1 1.6388136055424067
TAT 0.12351495754443552 2 6.222880440272824
TMEM175 0.12357035883497185 2 6.224490741169555
FKBPL 0.12361389790391435 2 6.225755818089578
CCL24 0.12363184049205453 1 1.6434098463460283
GPR152 0.12372713484711016 2 6.229044254422585
MS4A6E 0.12375958129922607 1 1.6471188305482571
RARRES2 0.1240371138700358 1 1.6551657374388735
NXN 0.12403722386654248 2 6.238036126248016
KIAA0895L 0.12409061812345996 2 6.239582489451516
KRTAP9-9 0.12412801268587456 1 1.657797939265286
GSG2 0.12416661814627654 3 10.82464976127838
CXXC11 0.12417150586649159 2 6.2419240101829585
NR2C2AP 0.12417279653835017 1 1.6590941590724024
IFIT3 0.12417519212729144 2 6.2420306880635925
C16orf92 0.12423663797421947 1 1.6609412864029638
TUBD1 0.12423857338605061 2 6.243864473629607
MMP13 0.12431083051200503 2 6.245954082195448
IGFL1 0.12441369268001465 1 1.6660597603350793
IL1RN 0.12445902623027882 1 1.6673693028203356
FCER1G 0.12450205486106822 1 1.6686118850358924
ZBTB25 0.12456905222418739 2 6.253413106557717
SMAP1 0.12478147730724033 2 6.2595393078206065
DCAF4L1 0.12484521406989195 2 6.261375690422481
FADS1 0.12490299556224752 2 6.263039795363898
WNT10B 0.12494507829943041 2 6.264251361400931
KRTAP4-2 0.12497072853864048 1 1.6821224600867257
NANOS2 0.12503456306680757 1 1.6839592715772937
HRASLS2 0.12507527225942447 1 1.6851302416486948
C14orf180 0.12509204966478885 1 1.6856127363622737
KANSL1L 0.1251464158844257 4 15.435777459624344
CHCHD1 0.12515002829060246 1 1.6872796936860328
SAMD13 0.12516617258571092 1 1.6877437443751515
CCL16 0.12520212106858172 1 1.6887768612673784
CPN2 0.12520997065443545 2 6.27186961785781
OSTN 0.12526259611858226 1 1.6905142693822324
MRPS9 0.12530046068053322 2 6.274468929913613
FAM163B 0.12533029855779262 1 1.6924584631622426
DCAF17 0.12548500650889308 2 6.279764999973303
SLC17A2 0.12553513476465475 2 6.28120242129884
LGR5 0.1255693440538428 3 10.865050288694015
FABP5 0.12557052349898806 1 1.6993496901521177
SLC17A1 0.12559636095938992 2 6.2829574078767285
SLC9B2 0.12567564374819742 2 6.28522888008037
LGR6 0.12573035927185497 3 10.869662980941545
MRPL52 0.12573665261247716 1 1.7041087618556525
GLRA1 0.12574811900017788 2 6.2873042413796405
C1orf189 0.12576607948202123 1 1.7049511868885805
ORMDL1 0.12577401802359617 1 1.7051784205596858
MRPL36 0.12577582302436527 1 1.7052300853832159
POLR2I 0.12578485971128095 1 1.705488734363549
RSL1D1 0.1257865350203045 2 6.288403886067952
ANKMY2 0.1258291661778092 2 6.289623851023599
CTF1 0.12588607617392095 1 1.7083846759500396
KIN 0.12590982447161503 2 6.291931061147906
PRDM15 0.12594699664523892 4 15.458728341107097
ARHGEF15 0.12598157528324705 3 10.876849614567597
HIST2H2AC 0.1259844431042964 1 1.7111971794212635
ZNF625 0.12600309837120513 2 6.294597560641174
CYP2A7 0.1260805487144051 2 6.296810415363504
IFIT1 0.12610041544113904 2 6.297377845524208
FAM117A 0.12616273208304624 2 6.299157226975732
SLC9B1 0.1261749398846177 2 6.299505718891693
CYYR1 0.12623421552981423 1 1.7183302277823678
SCN7A 0.12624249914765515 5 20.0500353962935
CXCL17 0.12636668863768177 1 1.7221085206265814
STK33 0.12640516081182085 2 6.306072361164048
RAMP1 0.12642846606215155 1 1.7238693290133302
RPL22L1 0.1264768683939765 1 1.7252484003275432
MCM3AP 0.1264813496184664 6 24.63971206874035
ERRFI1 0.12658776867340318 2 6.311273654573103
SPAG11A 0.12659930589079688 1 1.728734855665081
WNT10A 0.12660218744253815 2 6.31168407682401
OGG1 0.1266099648536489 2 6.311905439916213
NOP10 0.12664584619511768 1 1.7300593526944081
SKA2 0.1267636593382719 1 1.7334103543280577
SMCR7L 0.1268129035643275 2 6.31767743921333
UBE2V2 0.1268317201810175 1 1.7353450202701604
TBCEL 0.12687694388368972 2 6.319497240191221
HIST1H4H 0.12695760133932793 1 1.7389209225356277
APOC2 0.12697396341786402 1 1.739385497055037
C1orf204 0.1271873882215123 1 1.7454406654888557
ARL9 0.12745501448218557 1 1.7530213528310683
MRPL54 0.12750352235388326 1 1.7543939142249294
ZNF154 0.12756910946391492 2 6.339116237414402
TAPBP 0.12773607273087528 2 6.343835093689018
ZNF69 0.1277554767460926 1 1.7615159621409682
HSPA4L 0.127847543988956 3 10.92984986065235
ATP8A2 0.1278482189742678 4 15.512736115362788
DUSP13 0.12786135968861687 1 1.764505400101145
SMARCE1 0.12788451721811908 2 6.34802613744596
URM1 0.12791110066254285 1 1.7659090287764287
TTC19 0.1279180227849358 2 6.348971528160489
VPS72 0.12793734153986352 2 6.349516528751883
GYS2 0.12805798626320872 3 10.935785646978683
CHCHD5 0.1280587986077373 1 1.77007413886544
OSBPL5 0.1280746342792527 3 10.93625486966619
C8orf82 0.12807716254711599 1 1.7705917189237175
OPALIN 0.1281468228128635 1 1.7725544894041632
CEND1 0.12818317098928622 1 1.7735782862067908
LMLN 0.12823667574506556 3 10.940819276594457
TOP3B 0.12827413996826872 3 10.941873873903205
UFSP1 0.12828421395894893 1 1.7764230012218363
RSRC1 0.12831721704788332 2 6.360218942834712
GABARAPL2 0.12833167615822227 1 1.77775856950645
LYZL4 0.12835656134161777 1 1.7784586608078374
SRXN1 0.12842325732185741 1 1.7803344386377002
FAM89B 0.1284278258726573 1 1.7804628955354762
MYLPF 0.12850362972653998 1 1.7825937530823022
MYL9 0.12852732221305158 1 1.7832595325638998
SLC7A11 0.12852747790388616 2 6.366131109851354
C16orf13 0.1285555887083612 1 1.7840537088089876
SPAG1 0.12858247081179486 3 10.95054325622038
BTG2 0.1286258843503379 1 1.7860280919161693
NPC2 0.1286510227287136 1 1.7867339264955304
CRYAB 0.12866689501416903 1 1.787179527472944
HIST1H3F 0.128753033358561 1 1.7895969718451097
CETN1 0.1287543011130424 1 1.7896325406649267
PHKG2 0.1287946931483091 2 6.373632848285637
HSPB9 0.12882554036316907 1 1.7916307889719638
CASC4 0.1288441671327876 2 6.375020313842008
MALL 0.12889646278121306 1 1.793619215079171
SYNPO2 0.12894306069154735 4 15.543526764152025
GPR110 0.1290044884436727 3 10.962380506050762
KCNS1 0.12906154582565532 2 6.381111183514998
GPR37L1 0.12909760512637242 2 6.3821207064050824
ZNF213 0.12910675822721013 2 6.382376920097228
CXCL9 0.1291309198462506 1 1.8001859754823757
CST1 0.12925401866685046 1 1.8036297080467818
ARSA 0.12926727104565458 2 6.386867484014558
RNASE6 0.12931345568971056 1 1.8052914798003983
FKBP4 0.1293536350884286 2 6.389281670896869
HIST1H2AA 0.12950610553797437 1 1.8106732199974336
SLC35B2 0.12951795138452982 2 6.393871117938147
PTS 0.12957793419443078 1 1.812678034286483
C19orf60 0.12958056007038196 1 1.812751307356511
L2HGDH 0.12960220645494383 2 6.396222487685435
C2orf15 0.12961634166028602 1 1.8137496394727142
BEST2 0.12963685546099762 2 6.39718908608627
SFT2D1 0.12968056563925587 1 1.8155409465497439
CDT1 0.12970246681114542 2 6.399018834401151
GJA1 0.1297187071517222 2 6.3994716182010105
CYP2E1 0.1297688833430615 2 6.400870235331411
CYP8B1 0.12981049748790727 2 6.40202984393485
AKD1 0.12987830071307266 5 20.15252016087457
MGST1 0.12988991817703469 1 1.821374879434985
KRTDAP 0.12992198357709625 1 1.8222677248893848
TBCK 0.12993991567349092 3 10.988501358829279
PTP4A3 0.12996305454710105 1 1.8234110522793898
FLVCR1 0.12999452918261017 2 6.40715423296332
PIGS 0.13005198221796194 2 6.408752757019773
RNASE8 0.13016518074520222 1 1.8290333366959968
SLC25A27 0.13018070221392045 2 6.4123319729702235
DPM3 0.13028189542918023 1 1.8322764584581968
CENPW 0.1303072757664256 1 1.832981368534817
RFTN2 0.13032709095611905 2 6.416398834400738
ZNF576 0.13040981484902917 1 1.8358280874013264
ZNHIT6 0.13042274059826317 2 6.419054003218154
CARS2 0.13043721874377467 2 6.419455762412387
HES3 0.13054276941266804 1 1.8395163778969164
PPIH 0.13058020461670772 1 1.840554291292824
FSHB 0.13059703314583662 1 1.8410207899321194
FAM26D 0.13060494386045193 1 1.8412400628435726
TPPP3 0.1307471468591826 1 1.8451797889833585
PHF21B 0.13077724126187165 2 6.428880288525159
NDUFA11 0.13078270010793605 1 1.8461642208380575
MFSD2A 0.13083171788716982 2 6.4303883011479614
HIATL1 0.13084363609666713 2 6.430718147868527
CNIH2 0.13089993904148 1 1.8494088328304208
COX7A2L 0.1309299683427016 1 1.8502395029067902
PRTG 0.1309353643846701 4 15.59899035874351
C11orf63 0.13093739923641753 3 11.016179436371896
MLANA 0.13095281995899857 1 1.8508715155565947
OLFML3 0.13099237267400735 2 6.434832415760479
C10orf82 0.13100176606483072 1 1.8522249146659258
NGB 0.13101708974864437 1 1.8526485385517628
ALPL 0.13106770741329185 2 6.436914769632775
VEZT 0.13109228915346424 3 11.020461224765121
ARAP2 0.13117910309930828 6 24.771460845341913
DZIP3 0.1312587652718602 4 15.607925718406849
C5orf49 0.1313159313584677 1 1.8609016286286164
SSFA2 0.13136506032513603 4 15.610858501560083
LYZL6 0.13145861812271256 1 1.8648365776146756
SETDB2 0.13154790725743526 3 11.033031513447531
C8orf4 0.13158605891242134 1 1.8683480170402549
VAMP3 0.1316304968615843 1 1.869571759424093
MRPL21 0.13170409594187604 1 1.8715977769272927
BOLA1 0.13177636873483042 1 1.873586350285842
CALM3 0.13178983003463374 1 1.8739566334071274
PIGP 0.13183085000076947 1 1.8750847814202865
KRT3 0.13183860921578516 2 6.45816534764859
CYP20A1 0.13190428447590274 2 6.459970865843924
RARRES3 0.13190569388328044 1 1.8771424017698344
RBPJL 0.1319214281308066 2 6.4604420469199795
CHRNB1 0.1319504061581229 2 6.46123836919338
RPL37 0.1320129617791643 1 1.8800897027271164
ZFP57 0.13204073780229567 2 6.463719750457453
TTC32 0.13205423866095445 1 1.8812232884764706
TRAPPC6A 0.1320591081920417 1 1.8813570004482865
TMEM170A 0.13208426717438337 1 1.882047771867407
MYL7 0.13209106903065926 1 1.8822345062072174
CRABP1 0.13211592065066205 1 1.8829166993199413
VAMP4 0.1322145150336022 1 1.8856221077201762
LZTS2 0.13227331834753195 3 11.052969248999863
OBP2B 0.13231679266089413 1 1.8884267770419196
NME3 0.13239404858142678 1 1.8905440802902365
ALG1 0.13244904115118245 2 6.474917791016992
CNDP2 0.13247950163749495 2 6.475752020590068
C10orf35 0.13249624629096676 1 1.8933433391318404
B3GALT4 0.13251896955330417 2 6.476832697391743
HRSP12 0.1325854545764049 1 1.895785314581722
BBC3 0.13269214636267984 1 1.8987040538582358
INPP5E 0.1327393552286379 2 6.482862102690492
PUF60 0.1327549789377707 2 6.48328922084215
LLPH 0.1328463485076487 1 1.9029190110261855
KRTAP5-7 0.1328490046095852 1 1.9029915765367063
PLOD2 0.13288201401279431 3 11.06962770612321
ANG 0.13299472027281345 1 1.9069706915576623
CSN3 0.1330071462858524 1 1.9073098427581239
CSAD 0.13303746030544228 2 6.491004312936541
LEMD1 0.13306354336815782 1 1.9088487876977183
ZFP3 0.1330711234315029 2 6.491922790450351
PLEKHA8 0.13311547991484587 2 6.493132729309684
THAP3 0.13316339903009733 1 1.9115722622497588
BACE1 0.1331909738203738 2 6.495191238179729
POLR2D 0.1332024096276797 1 1.9126357721281746
CPLX4 0.13322722559670125 1 1.9133121697908861
YME1L1 0.1332617047535925 3 11.079986180807586
DNAJC24 0.1332777666607895 1 1.9146894151096587
OSTC 0.1333051728388057 1 1.9154360493794598
MRPS17 0.13332216371351566 1 1.9158988713675762
C1orf186 0.1333651809338634 1 1.9170704134554826
FDX1L 0.13336915177907618 1 1.9171785403593073
ARL6IP5 0.13345565720290592 1 1.9195334244931468
OBP2A 0.13353122571034268 1 1.9215895231191897
ZMYND10 0.13358741515607228 2 6.505984913020161
INSL4 0.13360737130620245 1 1.9236603280649422
RNASE12 0.13363703958668413 1 1.9244668966472873
PIGH 0.13368494389765911 1 1.9257689144575294
CLPTM1L 0.13372463533670867 2 6.509714613794548
RIN2 0.1337992547712303 3 11.0946086448732
ARID5A 0.13383850478507975 2 6.512807175708991
CST7 0.13384042470519375 1 1.929992096848649
PTTG1IP 0.13385791334219413 1 1.930466865057366
MRPL41 0.13395947352603566 1 1.9332229075947933
NPPB 0.1340238270411891 1 1.934968357294408
GADD45A 0.13411884340124602 1 1.9375441756039127
KRTAP9-4 0.13413164168450442 1 1.9378910090657624
RNASE4 0.13415118091227066 1 1.938420468178446
CERS5 0.13421204122076108 2 6.522936399548745
HSPB7 0.13431959116478231 1 1.9429812216894873
ISG15 0.13433871315202148 1 1.9434987627724982
CPLX1 0.13436143585174506 1 1.9441136770749181
TXNDC17 0.1344133858582838 1 1.9455192012900095
KATNAL2 0.13455788645944197 2 6.532293502559634
PDE7B 0.13456180580704996 2 6.532399426988634
RPL31 0.1345915123085231 1 1.9503349886737111
SDHAF2 0.13464086949877538 1 1.9516684463679077
DERL3 0.1348306911203075 1 1.95679291602713
RBL1 0.13485015572630993 4 15.705919650559178
CLDND2 0.13494526948635516 1 1.9598831539736041
DCTN3 0.13500245311516426 1 1.961424597741011
ACR 0.13500470302530776 2 6.544352437710442
IQCA1 0.13509748924594553 3 11.129719581565226
SLC4A3 0.13514130691030243 4 15.713766860865604
LOXL2 0.1351603258895569 3 11.131411768005812
VNN2 0.1351811569569268 2 6.549105398117957
EFCAB2 0.13537935902976056 1 1.9715707258620063
IL17B 0.13540776648022304 1 1.9723344748540779
WBSCR16 0.13541299875156723 2 6.555342335022236
ARHGEF38 0.1354164908515703 2 6.555436209549626
CYBA 0.1355891488127436 1 1.9772078493527423
SPATA8 0.13562175197855736 1 1.9780832472136503
C13orf35 0.13562218211962115 1 1.978094795353014
CLC 0.13570456558084482 1 1.9803060022873356
KRTAP9-8 0.1357785486821278 1 1.982290775802042
TCTEX1D2 0.13583219830388368 1 1.983729485016997
C12orf54 0.13589856103038364 1 1.9855084560982905
AIF1L 0.13593915199984327 1 1.98659620851942
FGF22 0.13599881629259725 1 1.9881945890815715
RIC8A 0.13600397517515048 2 6.571199968141276
TRIP6 0.13605627704370243 2 6.572600581878152
ACAP1 0.1361826293814052 3 11.158849556198177
DBNDD1 0.13618419066161577 1 1.9931569215565432
MAGOHB 0.1361903223057256 1 1.993320963812756
TMCC3 0.136275882710446 2 6.578476548334348
ST6GAL2 0.13628379585720968 2 6.578688130677738
C17orf102 0.1363709989288321 1 1.9981518857279246
SPAG6 0.1364003746870632 2 6.581804026272762
TMEM89 0.1364643950616392 1 2.0006469936385542
PLGRKT 0.13650127806617626 1 2.0016319390289383
MYLK2 0.13658338922119045 2 6.586691081671946
KRTAP5-2 0.1365945778107693 1 2.0041224702536504
PRKCSH 0.13661656835216937 2 6.5875764769340135
IGJ 0.13665660881472955 1 2.005777525354061
CCDC114 0.136673823931335 2 6.589103933997704
GNLY 0.13671899927211065 1 2.0074415333358715
C22orf24 0.13673968832578853 1 2.0079931873599683
WWC1 0.13676933491740123 4 15.757385170970757
LGALS1 0.13679218532800605 1 2.009392655019367
PDRG1 0.13683073859233094 1 2.010420122017838
NTS 0.13686064259326036 1 2.011216913352007
GIP 0.13689256812204809 1 2.0120674065778097
HIST1H2AL 0.13694493581734002 1 2.013462115967155
PWWP2B 0.13712688488222594 2 6.6011716848906765
ZNF492 0.13714798443201964 2 6.6017328755221705
DEFB112 0.137150105882049 1 2.018922093719158
CCDC126 0.13723809347125066 1 2.0212615113726047
IGFL3 0.13731490497847026 1 2.0233027479632684
DGAT1 0.13735511230068842 2 6.607238062050829
MYL2 0.13739244193570269 1 2.0253622896160706
IMP3 0.13744971233113745 1 2.0268828822025755
AGR3 0.1375238940810323 1 2.0288516984834266
NME4 0.13753949220840933 1 2.0292655660563166
FAM214B 0.13754863875642823 2 6.612375437093435
NDUFA13 0.1375590623317188 1 2.029784767428157
CBLC 0.137565649464941 2 6.6128267147125
ATOH7 0.13767760430110376 1 2.0329283959757305
NUDT16L1 0.13779593237243212 1 2.0360640845551057
RBM4 0.13785435751788133 1 2.0376115140449937
SLC25A23 0.1378701619343687 2 6.620897212608586
IRF6 0.13787594723542482 2 6.621050395484577
ISCA2 0.13796270079209155 1 2.0404796013837547
BAALC 0.1379808151545227 1 2.040958944210595
C3orf52 0.13800347859167836 1 2.0415585903677287
ZNF593 0.13806759939733393 1 2.0432546986447107
BAG4 0.1381936883744882 2 6.629455248367622
SLC38A4 0.13834498918184682 2 6.633451738296948
RRP9 0.13835597597508176 2 6.633741802740667
UBOX5 0.13854131099133007 2 6.638631956704873
MCEE 0.1385560980777977 1 2.056154681997687
MAFG 0.13863480852292073 1 2.0582296485829814
LECT2 0.13864975466850618 1 2.0586235475427808
FAM162A 0.13874817334210984 1 2.0612164382337337
TSPYL1 0.138785506021471 2 6.645066785861499
LSM3 0.1389435174033438 1 2.066358311355873
MRPS6 0.13896932951732732 1 2.0670372877702547
TCF7L1 0.1389829596025486 2 6.650262981143486
PIDD 0.1389873141877765 3 11.23324470935111
HIST1H1D 0.13904854836557337 1 2.069120444926653
GPBP1L1 0.13912460689322567 2 6.653986763973801
ADAM9 0.13914917045306333 3 11.237499397518764
ZNF789 0.13915176678467453 2 6.6547004104403005
RANGRF 0.13918800117769095 1 2.072785111844251
SCARB2 0.1392682473517219 2 6.657759700847338
TMEM18 0.1392712847631898 1 2.0749722453060735
TMEM179 0.13927165361618365 1 2.074981929418634
LCE5A 0.13937833212116638 1 2.0777818363107956
IL4 0.13944165128213626 1 2.0794428753085157
SNX21 0.13949547175786386 1 2.080854240316379
CST4 0.13954565764463014 1 2.0821698824013835
GMFB 0.13958608770040817 1 2.083229483383149
ATPBD4 0.13959364932314366 1 2.0834276317347724
FAM134C 0.1396183598999068 2 6.666942299304453
RPS19BP1 0.1396320015025292 1 2.0844324920106914
GTSF1L 0.13965398681730049 1 2.085008422020609
TGFA 0.13970430108005547 1 2.086326174898384
BORA 0.13974269125690503 2 6.670198565914747
KRTAP13-4 0.13975187662641794 1 2.0875718339781533
HIST1H3G 0.13976464415517828 1 2.0879060626626735
JOSD2 0.13978717032340884 1 2.0884956909005075
PAIP2B 0.1398473334506216 1 2.0900700862202393
FABP2 0.13991803897979688 1 2.0919196384640686
POU2F3 0.13995138603735394 2 6.675658879256213
ABHD5 0.13998808027086426 2 6.676618246363258
ZNF652 0.14003719934879819 2 6.677902130311672
ZBTB45 0.14007323411276093 2 6.6788437742159825
MPLKIP 0.1400794194149688 1 2.096138182715335
POP7 0.14008166184616117 1 2.0961967720291437
MARK3 0.14022498697287925 3 11.265674289171994
CALML6 0.14025190116644023 1 2.100642424132647
TMEM234 0.1402593203003663 1 2.100836065655223
IMMP2L 0.1403666184899463 1 2.1036356212340914
C10orf25 0.14055316989636885 1 2.108498741076221
TRAPPC5 0.14055373813283145 1 2.1085135459114
SESN2 0.1405784284784238 2 6.692023982521787
MGRN1 0.14058064608150925 2 6.692081750994999
TMEM140 0.14066665075172152 1 2.111454378931659
TMX3 0.14069966300175965 2 6.695181019552544
HPS6 0.14076519980758048 3 11.279753902061966
CCDC112 0.14076707544889996 2 6.69693550568639
MAP6D1 0.14085448575941703 1 2.116342210745223
BNIP3 0.14101458202635397 1 2.1205039266757577
BLOC1S1 0.14101812445940412 1 2.12059596784936
CLMP 0.1411484557582238 2 6.706848157323703
UBA3 0.1411599235003368 2 6.707145874448049
WRB 0.14117182469683304 1 2.1245876206415004
SHC2 0.14122800795661228 2 6.708913017179971
GLRX2 0.1412299550839922 1 2.1260963421197268
DUSP22 0.14126267369752266 1 2.126945295861907
C16orf54 0.14145439525283796 1 2.1319166188594894
IFIT1B 0.1414587210725546 2 6.714895924623379
LRRIQ4 0.14146342489488561 2 6.715017820451515
TMEM161A 0.14147133918772423 2 6.715222905439246
SNTB2 0.14150729071289903 2 6.7161544054074485
MUT 0.14152832986824246 3 11.299566638464071
FIGLA 0.1415626375803534 1 2.134720847646446
TMEM70 0.1415812861676422 1 2.1352037948608023
GSTZ1 0.1415938920871707 1 2.135530223479717
TIFAB 0.14161066474309328 1 2.1359645115629418
SREK1IP1 0.14162930102213997 1 2.136447003367132
KLHL3 0.14163551001547464 2 6.71947494453023
FBXW9 0.14165587858557008 2 6.720002205284846
PRF1 0.1416588680790186 2 6.720079585977401
CERS6 0.14166842749478442 2 6.72032701480425
TMEM126B 0.1417268060224174 1 2.138970536293904
C6orf57 0.1417345544668925 1 2.1391710120856695
NXNL1 0.14178047019452822 1 2.1403588036926426
HTRA2 0.14183439934374947 2 6.724620686674907
MED10 0.1418370971576774 1 2.1418232415624816
CPNE4 0.14187968044705448 2 6.725791375136339
PTPN13 0.1419331938404768 8 34.22437771309005
MORN4 0.14197949992574752 1 2.1455037840849323
TIMM22 0.1420574678786462 1 2.1475176391379867
GRIK1 0.14206539487531705 3 11.313456741163925
CABP5 0.142140835144817 1 2.149669934454051
GFER 0.142204563836782 1 2.151314509929031
PNPLA1 0.14228042688629747 2 6.736138624476986
ATP6V0A2 0.14240765855363838 3 11.322285856267367
TCTN3 0.1424988591774304 2 6.741768300047763
KRTAP1-3 0.1426225585187703 1 2.1620860213313717
KIAA1430 0.14273390124934346 2 6.747818029760583
PRDX1 0.14275214829850316 1 2.165420139102075
WFIKKN1 0.14280352021432963 2 6.749608352753934
TMEM138 0.14288025291004033 1 2.1687135675398226
CYP19A1 0.14288134586945767 2 6.751608858319233
RBPMS2 0.14294732125627996 1 2.170436839571237
TCAP 0.14300575271754723 1 2.171937644124404
ALDH4A1 0.14300810740794834 2 6.7548653159195515
AFF3 0.14331464731764437 4 15.928464692301523
GNL2 0.14345155781313884 3 11.34910571142721
C17orf98 0.1434572520171223 1 2.1835171552770283
UQCRB 0.1434842645398928 1 2.1842089773765165
MPHOSPH6 0.14356618848717165 1 2.1863064820375824
CD8B 0.14366961421974045 1 2.1889530761192075
CYB5B 0.1436851817447389 1 2.189351301175784
CAP1 0.14374232539749274 2 6.773679959186197
ZFP41 0.14376184248012122 1 2.191311797449713
REEP5 0.14380195161537615 1 2.192337188583203
MKRN1 0.14381979341597517 2 6.7756604408158125
VSTM2L 0.14391992342370596 1 2.195351762452572
CNIH4 0.14398676290414122 1 2.1970588223225267
NPFFR2 0.14411090044792732 2 6.783094711701047
EFS 0.14415863462397455 2 6.784312551518234
HES6 0.14433169073804936 1 2.205857712028159
ITGBL1 0.14439193837664313 2 6.790259999572338
ADCYAP1 0.14439207491353537 1 2.207396275285633
TSPO 0.14439675747503267 1 2.207515562625075
TMEM50B 0.1443982189576527 1 2.2075527929509198
FDXR 0.14440721924367866 2 6.790649265106579
C12orf39 0.14452683235245184 1 2.2108279102389377
FAM216B 0.14452716302183372 1 2.2108363275536673
C9orf142 0.14453375965795065 1 2.2110042440876425
TFF2 0.14465018780759545 1 2.213966860199959
TBC1D12 0.14473765689601648 3 11.381925689697837
SPC24 0.14478610328563166 1 2.2174228429751253
TNFRSF12A 0.14485549517408322 1 2.2191862619762004
GLRB 0.144882569487045 2 6.802741299329627
BLOC1S2 0.14488484182505246 1 2.2199318216291095
IFNA7 0.14493323868823885 1 2.221161083169654
LSM4 0.1449458668087996 1 2.2214817764477823
SH2D6 0.14495110990391316 1 2.2216149189266345
IL18R1 0.1449556652211415 2 6.804597795401546
RPL26L1 0.14504864882654225 1 2.2240910807483516
LRTOMT 0.14505460910829202 1 2.2242423459957914
KRTAP5-8 0.14506879130367373 1 2.224602253415304
TPGS1 0.14507381727799848 1 2.2247297926267233
CST9 0.14511971960184505 1 2.2258944410653445
C15orf41 0.14511973303722484 1 2.2258947819073196
NKAIN1 0.1451676366471787 1 2.227109881425924
AURKAIP1 0.14524069191028396 1 2.228962324707367
TMEM17 0.1452574648049228 1 2.2293875214492327
UBL3 0.14534575958536047 1 2.2316251427954468
DENND2D 0.14535557453790385 2 6.814741012343197
CPLX3 0.14548418552322598 1 2.2351309495169636
NARFL 0.14563648212496377 2 6.821852054166406
PCDHGA3 0.14569623419166874 3 11.40623038400311
TRPC3 0.14579828161088496 3 11.408809970760135
CCDC124 0.14583620004266276 1 2.244033698071615
LETM2 0.14592528627746315 2 6.829151141519581
IL36B 0.14597253770568394 1 2.2474770066746905
C19orf80 0.14598950798318647 1 2.2479054169638393
BRDT 0.14601103814331437 3 11.41418328607438
ZNF436 0.14601601626934024 2 6.831441731805571
GKN1 0.1460645648277877 1 2.2497997127360336
LZIC 0.14610084994384648 1 2.2507151925497775
ZNF808 0.1464101509959062 3 11.424245677612745
SDF2L1 0.1465856057947322 1 2.262927629994893
TXNDC12 0.14659645101371258 1 2.2632004703472153
N6AMT1 0.14664520025794364 1 2.264426680934009
SHE 0.146710489164048 2 6.848935594597593
SPATA12 0.1467401114700904 1 2.26681305515987
CASP10 0.14680856072759987 2 6.851400499898746
AAED1 0.1468264195570231 1 2.2689820097656144
GPR89B 0.14691661517836496 2 6.854114734513065
TMEM242 0.14692090659943305 1 2.271355294599844
MTMR12 0.1469681622832803 3 11.438276173756178
C5orf38 0.14699219497134755 1 2.2731450491415774
ZSWIM7 0.14703113990218739 1 2.2741224909620454
PCP2 0.1470977206108703 1 2.275793040739247
C20orf201 0.1471708533805648 1 2.2776272646756195
EID1 0.1472057154670868 1 2.2785013661418447
ITIH4 0.14726003614695923 3 11.445597419238869
GATS 0.14727394535983007 1 2.280211607289611
ORMDL2 0.14729369713439366 1 2.2807065802174415
IFNA4 0.1473124310353032 1 2.2811759948333634
CMTM4 0.1473747163341479 1 2.2827363201720368
PQLC3 0.14737794968344922 1 2.282817304758023
NMU 0.14740901171436097 1 2.2835952298803326
HEBP1 0.14768771437716946 1 2.290569069505553
MRPS28 0.14770258473782633 1 2.2909408573452854
SIT1 0.14786949182525025 1 2.2951117367977987
TMEM147 0.14794546996777092 1 2.2970090833351557
C9orf129 0.1479708862953064 1 2.2976436069414814
PLA2G2D 0.14806722541339215 1 2.3000479146030175
C16orf45 0.1480746916851235 1 2.30023419422703
MNF1 0.14809223210026698 1 2.300671787998901
EXOSC6 0.14823200064616684 1 2.304157168706581
POC1B 0.14826706716698457 2 6.887898392228398
TMEM125 0.14830040612527418 1 2.3058619933725963
C12orf68 0.14837127604234826 1 2.3076275527751
MSRB3 0.14837360198299243 1 2.307685486380342
BST2 0.1484037058432104 1 2.308435233710085
MESP1 0.14849160305411216 1 2.3106236265631845
MOB4 0.1485344842807192 1 2.3116908601289916
DOCK5 0.1485733239478914 6 25.226993300258393
ZNF624 0.14859142740271988 3 11.47884208007677
GPR97 0.14868862926640924 2 6.898392344023581
FGD4 0.14872129581296165 3 11.482071689662195
GEMIN6 0.14897538092056187 1 2.3226492298531056
CMTM6 0.14903508818684522 1 2.3241311801904696
TDRKH 0.14904086265142277 2 6.9071416805591666
DCTN6 0.14909471122474363 1 2.3256105513457404
ACOT6 0.1491227778220091 1 2.3263067728957534
CAV2 0.1491258984595131 1 2.3263841769243685
PPP1R14C 0.149144310886326 1 2.3268408500095177
TPRN 0.14914785323092142 2 6.90979590604619
FAM219B 0.14919762989487712 1 2.3281630292281035
SLC17A3 0.1492209639260507 2 6.911608735361655
SLC31A1 0.1492315600413355 1 2.3290042098747845
BMP5 0.14937798422379026 2 6.915499686019171
ZWILCH 0.14963838981859112 2 6.921945090311942
KCNK10 0.14965054382572945 2 6.922245693203549
PPP1R14D 0.14965830354396586 1 2.339570399823745
ARHGEF19 0.1497423967708792 3 11.50738402805505
HECTD3 0.1497450846357484 3 11.507450470221855
C20orf24 0.14975882128620613 1 2.34205561023974
POTEG 0.14983170632415468 2 6.926723970202813
CCDC85A 0.14985919936039246 2 6.927403199056956
SESN1 0.1498643352666119 2 6.927530072743449
OLFM3 0.14987282469304722 2 6.927739781498152
SOSTDC1 0.14993748437533896 1 2.3464695038197054
SP140 0.1499444068701769 3 11.51237484287828
CEP250 0.1499906222732 9 39.0107190669509
PRAP1 0.15018022602955555 1 2.352459530786228
CYP4V2 0.15019778086734023 2 6.93575961704969
RNF152 0.15022091725088374 1 2.3534628695215556
C9orf40 0.1502940830231368 1 2.355266382786187
NTPCR 0.15041078280041303 1 2.3581415005600936
ERLEC1 0.1504405518948827 2 6.941741826690466
DUOXA1 0.15050374603082695 2 6.943297713190502
SAT2 0.15056381241310535 1 2.3619088912692217
ZBTB8A 0.1506424007784677 2 6.946709613268716
IL31 0.15064510899234546 1 2.3639090264166414
BTBD1 0.15074260252136323 2 6.949173686212454
RASSF9 0.15087575844160173 2 6.952446055484199
NADKD1 0.15094762044948387 2 6.954211111462145
OCLN 0.15096789569283464 2 6.954708981754003
FAM218A 0.1510029890467968 1 2.372703386801188
CEP57L1 0.15103977357357556 2 6.956473541785419
TMEM126A 0.1510457452417989 1 2.373752909107715
PMF1 0.1510787422891065 1 2.374562709853656
SLC19A1 0.15118358066331544 2 6.960001850781673
TMEM190 0.151224727337605 1 2.3781436748646807
SLC22A3 0.1513928740712343 2 6.965131942383679
MED20 0.15139536599806447 1 2.382325785503011
GSTM1 0.15146112749534874 1 2.3839364723242307
ACCSL 0.15163466663728567 2 6.971051387398196
C6orf120 0.15165495402023554 1 2.388680497784541
ARID3B 0.15178789957545913 2 6.974798747775386
CHCHD2 0.15178993535692528 1 2.3919813099621354
GMFG 0.15180029490265043 1 2.392234541048688
ADI1 0.15182209427196852 1 2.392767363440367
RNF5 0.15184192836722465 1 2.3932520958348387
GPX8 0.1519507728231912 1 2.395911258648435
POGLUT1 0.15195722373395262 2 6.978936013394606
AKT1S1 0.15202310844736638 1 2.397677614895125
HAND1 0.15203531141250556 1 2.3979755298547625
PTPMT1 0.1520545135740285 1 2.3984442787397278
ZNF165 0.15206157593445543 2 6.981483870195714
C9orf163 0.15206684275857976 1 2.39874522401327
HDGFL1 0.1520687997922155 1 2.398792991756226
PRRG2 0.1521527657935567 1 2.4008419789269566
PLLP 0.1521693961722671 1 2.4012476930052307
AP4S1 0.1521832505782097 1 2.4015856567804703
AK1 0.152234328935465 1 2.402831441943585
DUSP19 0.15227473646583026 1 2.40381672604461
PDILT 0.15228507319309575 2 6.986935941578169
CLDN20 0.15230041833016558 1 2.4044428328073693
C2orf68 0.15230256589287247 1 2.404495185032906
PTGER4 0.15230325539756195 2 6.987379195895684
CREG1 0.15235607132467108 1 2.405799318641174
EEF1E1 0.15235633543428778 1 2.4058057550786796
IQCJ 0.15245972208748182 1 2.408324618864321
CIB3 0.1525008446836193 1 2.409326121041668
RHEBL1 0.15254272342902847 1 2.4103458109392086
C8orf37 0.15257982077121632 1 2.411248888520142
PRND 0.15260059849377894 1 2.411754611476976
METTL21B 0.15264313573595648 1 2.4127897779299348
IFIT5 0.15273755398391053 2 6.997953854081867
TTI2 0.15282295942969876 2 7.000030474606312
TAF11 0.15288360161736048 1 2.4186372002589045
SELT 0.15293367220055068 1 2.419853821107216
SEC11C 0.15297009315279686 1 2.4207385765876315
TPD52L1 0.1529804162824346 1 2.4209893196756105
BCAR3 0.1530227058156304 3 11.587750769423637
FAM110D 0.15311713833965704 1 2.4243089155575213
SYNPO2L 0.1531433689770179 3 11.59067991993938
TEX30 0.15319714677443666 1 2.4262503850495065
ARL6 0.15329196373424858 1 2.42855012038773
IL11 0.1536402800187128 1 2.4369883618352564
CDNF 0.15370393470506713 1 2.4385287549135324
MED21 0.15378695693293262 1 2.4405370428756012
MMAA 0.15382219874158665 2 7.024256468221628
PARD3B 0.15385322256021408 4 16.19074096386879
IL37 0.15389323143887262 1 2.44310650370289
ARHGAP10 0.15397520024026 3 11.6108217250291
ZNF160 0.1541083503730119 3 11.614037525291423
EFHD2 0.15414591403068534 1 2.4492099348276346
PDF 0.15417243775471465 1 2.449850128461188
KLRG1 0.1541735165289385 1 2.4498761645424145
DTYMK 0.1542053139142442 1 2.450643523567815
SYNGR3 0.15421511104763885 1 2.4508799294730665
C22orf28 0.15427446151943802 2 7.0351790029990156
TOX3 0.15427717532854834 2 7.035244464741366
NUDT14 0.1543052021508575 1 2.4530532622436247
IL17C 0.15438594349639453 1 2.4550001627544216
BARX1 0.1544370449002002 1 2.456231931015686
ZC3HAV1 0.154572303552681 3 11.625225056728171
FXR2 0.15457481823952812 3 11.625285619779056
FAM177A1 0.15462382882504755 1 2.4607314118231587
SENP7 0.15477271229316764 4 16.21291632776037
COMMD10 0.15484698571241115 1 2.466101270441726
C10orf2 0.15490904543153525 3 11.63332790472243
CFD 0.15504091894805835 1 2.470762784727368
MAPK4 0.15509201417982765 2 7.05485735535528
CBLN1 0.15511985408892323 1 2.4726587614524416
CPT1C 0.15515774806452862 3 11.639303078322438
IL26 0.1552068344324384 1 2.4747470673731677
SAP18 0.15528076859415746 1 2.4765213972925255
NDUFS4 0.1553123355224161 1 2.4772787551158455
REEP6 0.155356898110876 1 2.478347692675489
ZNRF1 0.15539129949152106 1 2.479172718851748
CD247 0.1554621929906943 1 2.480872442088782
PTRHD1 0.15560507516252647 1 2.484296225350217
CDX1 0.15564792792967305 1 2.48532257560954
IGLL1 0.15571793585950208 1 2.486998813073664
MGARP 0.15587187952269335 1 2.490682608401572
RCBTB2 0.15593033724992608 2 7.074947898219966
MED31 0.15598069105324916 1 2.493284625207399
CSF3 0.15602505729095234 1 2.4943451331086224
C11orf80 0.15610157490896495 2 7.079040796373826
EXOSC5 0.15615238195431702 1 2.4973872725633206
CEBPD 0.15617920801876667 1 2.4980279638155714
CHMP1B 0.15618430907080533 1 2.4981497829215065
C1orf192 0.1562001762843921 1 2.498528689866472
SPTLC3 0.1562729791878794 2 7.083134014091513
TMEM181 0.15629626609858302 2 7.0836898345617705
SOX21 0.15632143298862458 1 2.5014232486212946
CSH1 0.1563232942594002 1 2.501467665371508
UBB 0.15636443690859625 1 2.5024493699405426
CSTL1 0.15639053648094461 1 2.5030720226383236
NCR3 0.15655691503162497 1 2.507039296722004
ADM2 0.15658701777305706 1 2.507756725648602
C10orf95 0.15659426083134323 1 2.5079293303568093
STARD3 0.15659844920087096 2 7.090896340341988
C10orf62 0.15664316538060244 1 2.5090945734128263
ALKBH7 0.15670355438261674 1 2.5105330465374576
EPC2 0.15685458682665485 3 11.679863087439507
RBP5 0.15687234660772117 1 2.5145513049129002
C1QL4 0.15689835410280986 1 2.515170124954088
RPP21 0.15696162783647005 1 2.5166753060282083
HSF5 0.15697671381615644 2 7.0999013070732895
RRAS2 0.15699341123141275 1 2.5174311959227857
SENP8 0.1569944284731788 1 2.5174553864601004
LMO2 0.15702816773946157 1 2.51825765146564
SNAPIN 0.15711049119088205 1 2.5202145810746472
HYAL2 0.15716686700193452 2 7.104421424738473
SUOX 0.1571867643707183 2 7.1048941464638045
NDUFA12 0.15719703968979723 1 2.5222710458682576
TIGD3 0.1572615072377742 2 7.106669452892726
NICN1 0.1572806737070585 1 2.524257385270471
ZNF581 0.1575021709742224 1 2.5295138816409697
RNASE9 0.1575599774342009 1 2.5308847353921777
CCNA1 0.15769257124516417 2 7.1168947957196895
AANAT 0.157736195616739 1 2.5350611476076264
UBE2S 0.15775146100420465 1 2.535422762348326
RWDD4 0.15776204152472711 1 2.535673382745146
GLTP 0.15776933919549757 1 2.535846234441954
MFAP2 0.15784014209074954 1 2.5375229255331826
GALNT12 0.15786532083992333 2 7.120986241510569
PLD6 0.15789355052819687 1 2.538787292232577
SIGMAR1 0.15792409356256562 1 2.539510197754993
GPSM3 0.1579965638667143 1 2.54122500133057
TGFBR2 0.15799662240900478 2 7.124093588894619
TSPAN16 0.15804704672049208 1 2.5424191569012624
MRAP 0.1580510071631279 1 2.5425128267824753
HPCA 0.15815750885996988 1 2.5450310228047304
RCBTB1 0.15821371962207487 2 7.129226754334969
LGALS14 0.15834181619316184 1 2.5493856545764277
HSPB8 0.15836312664504548 1 2.5498888914238114
GPX5 0.1583998319265444 1 2.550755541448163
PDCL2 0.15841251566229833 1 2.55105497979244
CIDEC 0.15841611538176073 1 2.5511399586255625
DDX56 0.15844481127349475 2 7.134684531119077
WIPF2 0.15848252033666235 2 7.1355745066091885
SLC22A4 0.15858531919643523 2 7.137999800486681
MAN2A2 0.15876320115657472 4 16.30792789406065
SLC15A4 0.1587926766217703 2 7.142888024834747
VCL 0.15899284648826673 4 16.313336305813557
RNF185 0.15907732883763823 1 2.566722760561188
AP1S1 0.15910855881020788 1 2.5674574563677623
GH1 0.15914117015358242 1 2.568224524613892
RHOJ 0.15915263182052491 1 2.5684940901339264
PTRH2 0.15923944224507738 1 2.570535262869532
NMB 0.15927887589044265 1 2.571462167895651
PRAME 0.15940004486885545 2 7.157176336815398
DNAJB8 0.15941844070046854 1 2.5747412062948563
IFNA8 0.15943432158190746 1 2.5751141759782126
FAM173A 0.15943461551129265 1 2.5751210787590115
DTX1 0.15949844265513863 2 7.159486984887316
RGS16 0.15958418404309896 1 2.5786322821533982
GRB7 0.15962435524986174 2 7.1624420716605846
RHOD 0.15963290710897438 1 2.5797755071590833
TOP2A 0.15970562248332906 5 20.91294996604877
PHAX 0.15971435710245285 2 7.16455319961
ATP6V1G2 0.1597812038533629 1 2.5832533639540487
REG4 0.15982510399459948 1 2.584282409028406
NLE1 0.1600182664567538 1 2.588807533367945
GSTO1 0.16003944024146338 1 2.5893032924782586
GTF3C6 0.1601292844725724 1 2.5914062984224144
POLR3G 0.16016538912395972 1 2.5922511398558292
C22orf42 0.16016822098711306 1 2.592317398353659
BPIFA2 0.16019124473541962 1 2.5928560611548708
ENDOG 0.16034478072426417 1 2.596446582738076
SECISBP2 0.1604044550431011 3 11.76357575326939
RGS19 0.16050679283838004 1 2.600232308262269
ASH2L 0.16056891864562542 2 7.184550380334235
CPNE8 0.1606658703491015 2 7.186813657727267
HAUS2 0.16072622266351946 1 2.6053547848616807
CIB2 0.16082265997986891 1 2.60760427600805
RPS20 0.16082991500098665 1 2.6077734620946678
UBTD2 0.16092706102767915 1 2.6100382998413245
THEM4 0.16093308017599878 1 2.610178592374785
HESX1 0.16095024843051747 1 2.6105787216900174
WNT2B 0.16096575841321284 2 7.193807375674577
RGS1 0.1609804939086549 1 2.611283549427034
TAF5 0.16107040029495692 3 11.779112463069833
PLD5 0.16122470430157543 2 7.199837810419583
IFNB1 0.16138200960928023 1 2.6206301770607374
CLIC4 0.1614030397543001 1 2.6211192064897966
CSRP3 0.16149967177831326 1 2.623365600857329
MAEL 0.16150030823687264 2 7.20624759552922
CLDN9 0.1615318288739516 1 2.624112912764228
PVRL4 0.16165486264647397 2 7.209838239178308
CRIP3 0.16169862378917987 1 2.627987202128146
VSIG10 0.16190545004141746 2 7.21565405946092
DNAJC10 0.16190849930455825 3 11.798591986889468
KCNA5 0.16191223882524022 2 7.215811517566012
C1QL1 0.16196132530455062 1 2.6340826614718154
TM4SF5 0.16196868581651172 1 2.6342533323999415
CNTF 0.16201379390544615 1 2.635299133788588
EFCAB11 0.1620284367284801 1 2.635638567515726
ARF3 0.16215431569702698 1 2.6385555343823466
MTO1 0.16218032831449836 3 11.804892496762942
CLEC4D 0.16231569234410687 1 2.642292411488944
SYNGR2 0.16232699859867783 1 2.642554109576455
BOD1 0.16233374895353142 1 2.6427103483850027
GJD3 0.1623408311465207 1 2.6428742620476102
RPP25 0.16243157862565802 1 2.6449740551152017
RBM38 0.16249647368237385 1 2.64647507280817
PDE1A 0.16250411659173875 2 7.2295190234981055
SDC4 0.16254648460318022 1 2.647631491977139
NMD3 0.1626129407171742 2 7.232034937820137
ISOC2 0.16267207074690862 1 2.6505341986384354
PANK2 0.1627727042883741 2 7.235726068773619
IKZF2 0.1629231822425242 2 7.239199999464306
DCTPP1 0.16292851161136224 1 2.6564557831771545
RD3 0.16296322546528869 1 2.657256798468935
ANGPT2 0.16299332085181417 2 7.240818334931359
ERMP1 0.16299611250108756 3 11.82374993872298
NEXN 0.16306084737799156 3 11.825243073612338
RRAS 0.1630641930694051 1 2.6595858251307796
N4BP2 0.16324940792428422 5 20.995323982482297
SLC17A6 0.16328510584350056 2 7.247544791415815
TMEM123 0.16341013990151362 1 2.667557011026606
LMOD3 0.16354359505982663 2 7.253495610887265
EFR3A 0.1636081848043214 3 11.837848586974077
SEPSECS 0.16364623917447696 2 7.255856537390372
EDN2 0.16372944269963857 1 2.674902232637816
CD300LD 0.1637733600051892 1 2.675911602033739
SNTB1 0.16377552531569925 2 7.258828565205668
ZSWIM4 0.1638697353955417 3 11.843860279549732
ARFRP1 0.16402021065089206 1 2.6815810252774086
NR4A1 0.16404891464256371 2 7.26510702769689
DIRAS2 0.1640746745328767 1 2.682830974506638
C11orf88 0.16415164525241635 1 2.684596888424587
GPR107 0.1642277863135613 2 7.26921031576979
NCBP2 0.16426223315909955 1 2.6871329059821263
FAM13C 0.164337707726496 2 7.271730114561667
TRIP11 0.16436146059080056 7 30.18661045165716
CCDC65 0.16436957664258872 2 7.272460412892956
MRPL14 0.16446456176850732 1 2.691769185914663
SUSD3 0.16452126061104363 1 2.6930675955893264
PDXP 0.16453409882765146 1 2.6933615422506625
TPD52 0.1647827173614479 1 2.699050339088295
ANKLE2 0.16481370815119945 3 11.865493380900155
C15orf57 0.16481741815042728 1 2.6998438015514328
KLK2 0.16482473826787924 1 2.700011165011298
ANKRD9 0.16485097162316686 1 2.7006109021705678
FIBIN 0.16497502687492754 1 2.7034459698432984
KIF1C 0.1650967690620784 4 16.454828121546903
SSR3 0.16510473998612912 1 2.706408509192237
RPAIN 0.16515509509118684 1 2.707558074684384
BCL2L10 0.16520990504259433 1 2.7088090211166245
GTSF1 0.16526180506695892 1 2.709993246477584
TTC5 0.16529495038674571 2 7.293616584133664
PMVK 0.16530392423169807 1 2.710954078488802
IQCF1 0.1653252440635749 1 2.7114403565244487
CD302 0.1654430966252658 1 2.7141275154829776
KRTAP10-3 0.16547908573077744 1 2.714947797993935
EXOC6 0.165505486160428 3 11.881283844625713
RPE 0.1657501120524912 1 2.7211205824224614
PSMB7 0.16580734011327256 1 2.7224229508109925
TMEM194A 0.16591972415942355 2 7.307846687152207
PIK3C2A 0.16596422267710792 6 25.640327374907095
ANAPC10 0.1659896583259945 1 2.726569660232419
RNF180 0.16603421397079704 2 7.310449697250913
CD7 0.16604582666561707 1 2.7278464375123863
PCDHGA9 0.16614018605133116 3 11.89572497224414
KRTAP5-3 0.1661813969170495 1 2.730926696175259
FAM206A 0.16620317273778562 1 2.7314212717189434
CLDN19 0.16640493651409974 1 2.7360012939624325
ETAA1 0.16650153450725172 3 11.903926892853534
CLRN3 0.16650985649045724 1 2.738381212918163
GSTCD 0.16652247757722807 2 7.321534621045595
MRPL51 0.16660502280315156 1 2.7405388500814274
DNTT 0.1666345349712 2 7.3240749604438635
UNC119B 0.16670495118030546 1 2.7428033930330673
LYPD4 0.16672890251666753 1 2.7433460087464754
ZBTB8OS 0.16673737093165067 1 2.7435378451269785
SLC17A8 0.16683666261999192 2 7.328653737298943
TOR2A 0.1669717839411187 1 2.7488449504219914
HEBP2 0.16697309763634915 1 2.748874675659253
TRIM55 0.16699921080398636 2 7.332332707166811
C5orf15 0.1671927106543002 1 2.753841275987482
CABP7 0.1672666204367563 1 2.75551159042316
C19orf52 0.16739789761386714 1 2.758476918202386
ELN 0.16761347831657591 2 7.346209693549612
LRAT 0.1676625655503808 1 2.7644496720861005
NOL12 0.16777037848276263 1 2.7668805252451154
LRRC31 0.1678919867444949 2 7.352488127305133
DPF2 0.1679327309386629 2 7.3534059290355795
ENPP1 0.16802474566603554 3 11.938345197147052
PMPCA 0.16810558494525996 2 7.3572976547565805
C1QL2 0.16814449094681735 1 2.7753059619975486
NUP133 0.1681575140583556 4 16.524200595428475
FAM162B 0.16819386153223637 1 2.776416725868459
FRAT2 0.16820952959389168 1 2.776769179300408
NSMCE2 0.16824044309918243 1 2.777464502553914
MOB3B 0.1682751176944696 1 2.7782443010106017
C10orf67 0.16831423804922577 1 2.7791239264788326
NUBP2 0.16841582000304928 1 2.7814072466409625
C1QTNF5 0.16842046410696226 1 2.7815116087680885
GSTP1 0.16847791168926993 1 2.7828023789309015
AQP5 0.16857659160561125 1 2.7850187654338106
MSANTD1 0.16861356496345747 1 2.7858489339978956
GSTM5 0.16867976155917772 1 2.787334894052626
SOX15 0.16874185024655447 1 2.7887282186986475
SLC5A8 0.16880869682579114 2 7.373095060504975
HAGH 0.16883817750326052 1 2.7908890784129516
RASSF3 0.16889995015881826 1 2.7922742756097234
FLCN 0.16891806909658424 2 7.375547702791562
RHBDD2 0.16897545999309177 1 2.7939669687171826
TPK1 0.16900033974307085 1 2.794524562506812
N4BP3 0.16906314811776257 2 7.378799107341066
TMEM8C 0.16909957152074262 1 2.796747850268164
EDN3 0.16918858045405796 1 2.79874121130025
SPR 0.16920129880885107 1 2.7990259715105585
OTUB2 0.16930952943851607 1 2.8014485339530584
CRMP1 0.1693286028997402 2 7.3847425364061765
KIFAP3 0.16936883009972786 3 11.968509762862675
AQP1 0.16944716405597207 1 2.8045274754290386
GATAD1 0.16956507743124916 1 2.8071636619601827
MBD6 0.1696281622904939 3 11.974307854820482
ODF3 0.16982565489423498 1 2.812984216321796
KIAA0226 0.16983298803004115 3 11.97888231993098
GAP43 0.1698644139913823 1 2.8138493764593875
BCAM 0.16991809085115556 2 7.397914466363055
CTNNBL1 0.16994855429744088 2 7.398594174356102
PDCL3 0.17015067277533857 1 2.8202342373946316
CLEC2D 0.17025031385370448 1 2.822454678785797
TCF23 0.17033230758002582 1 2.824281085000476
CLCN6 0.17034550529498377 3 11.990309403334958
MRPS24 0.17045540552529378 1 2.8270217742703485
THRA 0.170477367799805 2 7.410377786137385
SCMH1 0.1705508143181057 2 7.41201210503851
MBOAT2 0.17061876268407572 2 7.413523582224555
CMPK1 0.17065667656111844 1 2.83149954693329
JAGN1 0.17070267638352943 1 2.8325223379610853
RAB7L1 0.17093276793506085 1 2.837635065644312
ZNF444 0.17094823669112486 1 2.8379785916250597
SAYSD1 0.1709635476053549 1 2.838318587998666
ILDR2 0.17108732551168937 2 7.423933533568995
SNRPB2 0.17111193826650212 1 2.8416125209149414
C2orf49 0.17113690991548522 1 2.8421666114757547
ANTXR1 0.1711687972309753 2 7.425741261600992
PTN 0.17125265316992083 1 2.8447339762385155
C16orf80 0.17137764200917266 1 2.8475048769082285
APRT 0.1714052501430075 1 2.8481167105722136
PDX1 0.1714059714912377 1 2.848132695578823
MXD4 0.17140650924508033 1 2.8481446121169487
LHFPL4 0.171435838130634 1 2.848794490570274
PDE6C 0.1714502978566402 3 12.014849266338652
BLNK 0.17171114128297396 2 7.437757651085262
RIOK2 0.1717314620115804 2 7.438207299931921
OVOL2 0.17175494492326154 1 2.855859665171902
MRPS18A 0.17188084406535714 1 2.858644269049308
NRAS 0.17189591000437285 1 2.858977385197366
SPATA25 0.1719561929009101 1 2.8603100415572715
RHOQ 0.17196959067447704 1 2.8606061719385805
ATP5O 0.17221256747995115 1 2.8659735085142004
TAF4 0.1723103446590264 3 12.033866110724802
CDC27 0.17233344300670544 3 12.034375809817131
NAT8 0.17236437794424092 1 2.869323944920426
CACNG6 0.17241268618947267 1 2.870389611301123
OOEP 0.17253221735295315 1 2.8730254196894833
C1QB 0.17256395402542177 1 2.873725009301557
RAB10 0.17256742197153682 1 2.8738014490482326
C19orf40 0.17268846989286413 1 2.8764688006816845
HIF3A 0.17275614697349606 2 7.460826656910514
CATSPER2 0.1728132411299877 2 7.462083852087593
TAGLN 0.17290866761857843 1 2.881317177117255
RNF125 0.17292853379303802 1 2.8817543559748855
PPP2R5C 0.17292968575790757 2 7.464646907702569
EFTUD1 0.17296827577765667 4 16.631230414291483
SIKE1 0.17301523441099684 1 2.8836618416365374
CENPT 0.173017831933782 2 7.466586180218474
CD9 0.17306068791196524 1 2.8846615544305134
FARSB 0.17310834426602703 2 7.468576696841668
KRTAP11-1 0.17319953562384877 1 2.8877141117832297
SCAMP5 0.17335221371085024 1 2.8910684966795834
PTP4A2 0.17336100885097194 1 2.891261657494576
PHF1 0.17340126852329704 2 7.4750129530718255
SPRYD4 0.1734304249449121 1 2.8927859174208503
UTP3 0.17348131111752577 2 7.476770188023334
PLA2G4E 0.17352681580628576 3 12.060636103484764
NGF 0.17365017979698177 1 2.8976081856470173
RASD1 0.17368749042858012 1 2.8984264458898776
FSTL3 0.17378378953827125 1 2.9005377423245555
AK2 0.1739284283597483 1 2.9037071208857568
GSS 0.1740701564122957 2 7.489677902509695
RAB13 0.1740811085457711 1 2.9070504481149415
STMN1 0.17414319546254717 1 2.9084093397011994
WASF1 0.17416006824590455 2 7.491645769531257
MSI2 0.17417540812706805 1 2.90911422518355
CER1 0.1742063739567463 1 2.9097917301509497
IZUMO2 0.1742444110445863 1 2.9106238179556563
VAX2 0.1743523603667554 1 2.912984504390974
ECHDC3 0.1744575535975358 1 2.9152838104056236
ADAT2 0.1745302432220568 1 2.916872016175626
PTRH1 0.17459500901715636 1 2.9182866537258487
CSNK2B 0.1746513464345501 1 2.9195168591938168
LMBR1 0.17473214777269905 2 7.504147924799454
SLA2 0.17478428155267478 1 2.922418441918736
EXD2 0.17494246273969202 2 7.508736009280341
RCAN1 0.17494372804371436 1 2.9258963965264013
TMEM98 0.17499657490325327 1 2.9270485767852503
HPGDS 0.17502433556397637 1 2.9276537117285035
SLC5A5 0.17509286434529236 2 7.512014400929352
WFDC3 0.1751349782017231 1 2.9300647810892904
KCTD2 0.1751454627303877 1 2.9302931924828504
C12orf5 0.17516276343450127 1 2.9306700745709686
RAB11FIP4 0.17517353314151551 2 7.513771871857636
ICT1 0.17522095525335143 1 2.9319375219752835
FARSA 0.17525765116308983 2 7.515603809706425
KCNIP3 0.17554611032697007 1 2.939013470961707
DUSP23 0.17561315050026222 1 2.940471100498976
MESDC2 0.17578020628477617 1 2.944101428089368
KCTD17 0.17579606225049704 1 2.9444458566454275
FKBP15 0.17603146397983357 4 16.69815806680308
HDHD2 0.17613324524665883 1 2.951764479503658
PABPN1L 0.17632843154046163 1 2.955996003318195
CA2 0.1763711327423414 1 2.956921249342006
BRI3BP 0.1764919328651213 1 2.959537783112811
RAB3IP 0.17651941823712378 2 7.543000123048372
SH3PXD2B 0.17654717153558508 3 12.126468190495597
ZNF416 0.17669228499694517 2 7.5467415177494965
MOB2 0.17672671871547976 1 2.9646192285736213
LRRC45 0.176732314850813 2 7.547607483013288
ADM 0.17686502215900077 1 2.967610034459414
VENTX 0.1768699128766419 1 2.9677157623915034
ANGPTL2 0.17693137062542125 2 7.551911367989528
ARHGAP11B 0.17702314638040995 1 2.9710272148665475
TNFRSF4 0.17708024389073673 1 2.97226054517024
PKLR 0.17719465017926542 2 7.557598032982932
BDH2 0.17743126803625806 1 2.9798359663037535
HUS1B 0.17748752407284288 1 2.981048929605511
KITLG 0.17750785988028087 1 2.9814873254789145
SLC22A16 0.1775541474964821 2 7.565352241785698
CERKL 0.17764382569850917 2 7.5672846445576205
FNBP1L 0.17765576689425408 2 7.567541897986025
RNF182 0.1776706626875488 1 2.984995581773826
CDCA5 0.1777075365356447 1 2.9857898304532844
KLK7 0.17774741105340308 1 2.98664856704552
PIK3IP1 0.17776692089444976 1 2.9870686754679103
PRSS16 0.17778365181214764 2 7.57029611870704
FBXL18 0.17780391960484637 2 7.570732477763098
PYCR1 0.17783231209270783 1 2.9884764907544836
VKORC1L1 0.1778643031382867 1 2.9891650821877924
ATP6V1E1 0.1779254129267122 1 2.990480170432462
CTHRC1 0.17794364109189909 1 2.990872373685418
HMGCR 0.17798647928950206 3 12.157528375831133
SYNGR1 0.178023044353001 1 2.9925804734779486
HPGD 0.17809357312111163 1 2.9940971673119625
APOBEC2 0.1782021737391372 1 2.9964316618060223
RASGEF1B 0.1782412507096261 2 7.580138595971112
DONSON 0.17826595675242618 2 7.580669433886426
CMTM2 0.17828965447631392 1 2.9983113501898746
LIME1 0.1783496399606782 1 2.999599833941452
GOSR2 0.17836575173893351 1 2.999945855934385
KCTD21 0.17836798722536348 1 2.9999938640629464
UGT3A1 0.1784341349283586 1 3.0014142041379244
GGA2 0.17848078740421627 2 7.585282892543955
CAPN7 0.17852916081542536 3 12.169188307806898
ERP29 0.17853428330991974 1 3.003563831105006
CXCL16 0.1785729618146522 1 3.0043937901554583
ZNF511 0.17862999236898888 1 3.0056172888321075
RAB11FIP5 0.1786504962121931 2 7.588924293641006
TTC9 0.17871650390591393 1 3.0074726711146935
RTP2 0.17877096328880882 1 3.0086402818217373
RNF207 0.17878670785539172 2 7.591844996505037
ULBP3 0.17887049618929515 1 3.010773551206623
OR12D2 0.17887390790026245 1 3.0108466572862573
RAB6B 0.17889969034828795 1 3.011399087846967
LYSMD1 0.1789066600665592 1 3.0115484146179377
CLDN25 0.1789254789248636 1 3.0119515874347975
ANAPC11 0.17894514499696546 1 3.0123728754163968
UQCRFS1 0.17912189143366505 1 3.0161575260527114
PILRB 0.17915081352869466 1 3.0167765534507796
RASL11A 0.17915672835058144 1 3.0169031403558155
PTPLA 0.1791742839449808 1 3.0172788396777745
EID2 0.1792428268027452 1 3.0187454188864375
MIS12 0.17930461699013658 1 3.020067138740619
VWC2 0.1793229602429399 1 3.0204594406304195
MOGS 0.17936096685425598 3 12.187006582509596
CD69 0.1793981310258801 1 3.0220667691155167
CMBL 0.1794222324763913 1 3.0225820035055824
CLEC12A 0.17951092990310727 1 3.0244776879048043
TRAT1 0.17951292687747164 1 3.0245203597848658
RPL15 0.17966383668330962 1 3.0277439684477025
ECHS1 0.1796921795755493 1 3.0283491696178544
PPP1R16A 0.17971509938832944 2 7.611705720725053
MTHFS 0.1797154329107668 1 3.0288456386367786
CACYBP 0.17975518005289778 1 3.029694141604834
NDUFAF4 0.17979360029296507 1 3.0305141792655226
ANKRD39 0.17995610735427775 1 3.0339812008939813
FTMT 0.1799831143482023 1 3.0345571471966313
SNX24 0.17999045406716402 1 3.034713661067909
CCDC25 0.18008375687263176 1 3.036702837754003
ACTR5 0.18017517322322943 2 7.621518218729002
TCEANC2 0.18022956670371432 1 3.0398098323667195
RASGRP2 0.18024301579702812 2 7.622963516694156
OR4F15 0.18026421702678744 1 3.0405478917476167
SIX5 0.18028253585798715 2 7.623805244681925
DLX6 0.1803389750269871 1 3.0421398764555017
ERF 0.1804650067764777 2 7.627689782260769
TBR1 0.18048812333781955 2 7.628181681227767
LRRC10 0.18050912304193809 1 3.0457612902701023
OR14A16 0.18060202005692905 1 3.0477373780747237
OR8B2 0.18064466084622066 1 3.0486441595722455
OR10H3 0.18069459477779057 1 3.049705821960351
CHRNA4 0.18072516378789089 2 7.6332228498733885
COMT 0.18073025678117718 1 3.050463904032368
PRRT1 0.18077465283930555 1 3.051407486650421
PTPLAD2 0.18081941365529014 1 3.0523586389287933
UNC45B 0.180854493413782 3 12.218838348925626
CCDC34 0.18086242785125164 1 3.0532725032541657
C19orf66 0.1808818769937145 1 3.0536856572259192
VPS25 0.18103184766625063 1 3.0568702902783533
SNX4 0.18124156950478731 2 7.644187499858784
ZMAT4 0.18126201002462866 1 3.0617538023035644
MARCKS 0.18127028567946896 1 3.061929302573073
C10orf107 0.18144352967603844 1 3.0656018244322603
GDAP2 0.18158053670803587 2 7.651371445471735
ZGLP1 0.18168326261143578 1 3.0706793168661424
OR10K2 0.18212528142814954 1 3.0800275338160192
OR4F5 0.18214632333510064 1 3.0804721071887355
C8orf33 0.18219167189304183 1 3.0814300957346994
ANO10 0.1822042896357765 2 7.6645638152503945
SYT3 0.18223808039334868 2 7.665277486298859
DYRK1B 0.18226523580459322 2 7.6658509422925505
STXBP6 0.1823334299768095 1 3.08442354148829
HLA-DMB 0.18234051196550122 1 3.084573041423176
UPK1A 0.18235521776767086 1 3.084883464739081
PCMT1 0.18244556407575774 1 3.0867901492979026
OR4F17 0.1826278088070901 1 3.09063404370965
OR8D2 0.1826987655584532 1 3.092129853338121
DAND5 0.18296829180834695 1 3.0978075165212897
OR9I1 0.18305320826574253 1 3.0995949661127216
ADIPOQ 0.18307546444813785 1 3.100063341367946
POLR2F 0.18320477169804603 1 3.102783703400499
NAT8L 0.1833105693541165 1 3.1050083636849095
C16orf87 0.18331400129069486 1 3.105080512056112
IER2 0.18342144552736286 1 3.1073387441371794
PPP1R42 0.1834221567694968 1 3.1073536894019513
ARL4D 0.18342814074674804 1 3.1074794283797083
FGF21 0.1834484144755637 1 3.107905408687892
APOLD1 0.18348610325141543 1 3.1086972072863444
C4orf22 0.18350901602143202 1 3.109178517068373
SLC7A2 0.18357953352325215 2 7.693526730754212
ZCRB1 0.18365658174892982 1 3.112277193730704
OR8B3 0.1836593198805783 1 3.1123346724781085
COMMD5 0.18374986301283355 1 3.1142349762428267
C17orf85 0.1837519365647094 2 7.697145689680378
MYSM1 0.18378007977590735 3 12.28060340417953
KHDC1 0.18382559805512536 1 3.1158239331355446
SLC6A13 0.1838327151125289 2 7.6988404288671255
PGPEP1 0.18384346362701875 1 3.116198687317143
MAFA 0.1839550281532598 1 3.1185382639810206
FSTL4 0.18420420467489565 3 12.28949408835382
GPX3 0.18420462109055374 1 3.1237684044688523
FAM129B 0.18425656778094304 3 12.290590646049392
OR11A1 0.18435506736652824 1 3.1269183083660637
RAB37 0.18442262753445957 1 3.1283321728685127
NQO2 0.1844844946333194 1 3.1296265442029343
OR4K2 0.18448462491697296 1 3.1296292696176002
COLEC11 0.18450514660312256 1 3.130058545898434
FEM1A 0.18460817069755772 2 7.715080266735136
OR10H5 0.18469131597562466 1 3.1339511833110265
OR10C1 0.18471833398904733 1 3.1345158539063913
SFR1 0.18474885094718474 1 3.135153574865692
ENKUR 0.18480701089622717 1 3.1363687331844146
ABT1 0.1849457811086197 1 3.139266918861371
TMEM182 0.18498915704234767 1 3.1401724709001044
ZNRF2 0.18501157791572043 1 3.1406404833370547
OR8H2 0.18510446296829622 1 3.142578895420785
TTC9B 0.18514108629739828 1 3.143342978639663
FAM168A 0.18514179507203685 1 3.143357764859892
CDK5RAP3 0.18526720781244568 2 7.72884059789277
RNASE2 0.1852822663143303 1 3.146287366100927
YIPF4 0.18529426514904995 1 3.146537528512656
NXPH3 0.1852952078271566 1 3.1465571817766413
ODF3B 0.18537679956821487 1 3.148257940708672
NDUFS3 0.18542531281940977 1 3.1492689128957387
HOXC9 0.1854528382978086 1 3.149842428081926
OR13C9 0.18554470804080975 1 3.15175613133942
OR4D11 0.18565648775243382 1 3.1540835850398476
FAM3D 0.18567077862479237 1 3.1543810685774982
OR10G9 0.18572288328228426 1 3.1554655467176627
ABCD4 0.1857963351642745 2 7.739861138198282
ZNF195 0.18581626360573014 2 7.740275729356222
OR9G1 0.1859060231779417 1 3.1592754590527767
CD6 0.18595869475182933 2 7.743237867346551
PDLIM5 0.18600653433675954 2 7.744232393589494
FBXL15 0.1860252861048512 1 3.1617549634077697
OR10X1 0.1861612550676187 1 3.164580294601013
EXOSC1 0.1864213254363498 1 3.169979928162836
EAF1 0.18670864980196453 1 3.1759386675808186
AES 0.18679542986428033 1 3.1777369856130226
RWDD3 0.186855501821752 1 3.178981462443434
SRCRB4D 0.18687172703775698 2 7.762184740812193
APOBEC3C 0.18690779210164615 1 3.1800644798183226
ZFP28 0.1869494816152905 3 12.346662175958512
ZNF774 0.18699595838317373 2 7.7647572222835315
FCER1A 0.187010455098295 1 3.1821901201088076
C11orf73 0.18705375452118475 1 3.1830863665099383
OR5M1 0.18707665727404366 1 3.183560361586492
PPA1 0.18717109911077112 1 3.1855144568318154
C5orf20 0.18722820516977864 1 3.1866956696363395
KLF14 0.18724166199739203 1 3.186973977611177
RDH14 0.18725445429132606 1 3.187238527731517
ACVR1C 0.18741378432506683 2 7.773399578907811
RPL14 0.18743197321435887 1 3.1909082603372565
CD83 0.1874603749468844 1 3.1914951426019247
WBSCR27 0.18772492848571234 1 3.196958490302067
ADTRP 0.18772870705446845 1 3.1970364793767767
SELV 0.187760191522605 1 3.1976862670078576
PNPO 0.18777123124135195 1 3.197914088805732
ZDHHC22 0.18782236332967173 1 3.1989691448388577
NDST3 0.1878763280820347 3 12.365816815579212
TMEM136 0.1878991750089875 1 3.200553656905617
EIF4E1B 0.18794056529106234 1 3.2014072711851416
OR2AT4 0.18795650604861208 1 3.201735987551988
RBM19 0.18818217407043655 3 12.372121624639686
ZBTB47 0.18821012017923996 2 7.789830119604881
TMEM33 0.18822429115526138 1 3.2072548179444196
TACO1 0.18825874269196177 1 3.207964397707905
ADCY7 0.18830010178633214 3 12.374550522164508
COL5A3 0.18833621469209325 5 21.54102849291759
RAET1E 0.18834683758181028 1 3.209778387283293
OR14J1 0.1883643741696238 1 3.210139410908333
FAM73B 0.18843046180542175 2 7.794366919842213
OR7A17 0.1885521773893677 1 3.21400407603478
SURF4 0.1886024292216212 1 3.215037670566387
ARL1 0.18861121032766126 1 3.215218261252594
HMX2 0.18863924673348853 1 3.2157948098652875
CHMP3 0.18884076341464442 1 3.2199369223145844
TSPAN18 0.18894462898031908 1 3.2220705222706836
PPP1R21 0.1889918994624801 3 12.388775656842657
CAPSL 0.18902470210239047 1 3.223714765291155
CLDN12 0.1890447125685034 1 3.2241255821522685
ALB 0.1890461926723756 2 7.807023170093117
TBX4 0.18914852833430465 2 7.809123597626783
OR2T29 0.18915687821213722 1 3.2264277368580068
H1FOO 0.18916515035384157 1 3.226597477789653
DOLPP1 0.1891856934031856 1 3.2270189880644775
ANXA6 0.18935875107001 2 7.813435663072647
GDF1 0.18946545266021064 1 3.23275570801409
SNX10 0.18947566281949754 1 3.2329649538676577
SAPCD1 0.1895150403460863 1 3.2337718715558013
WFDC8 0.1895217671562572 1 3.2339097033775994
OSBPL3 0.18965267212929193 3 12.40232559552938
RPA2 0.18966623426563323 1 3.2368689191556523
NANP 0.18972888950242686 1 3.238151791243218
FAM124B 0.18974814309666216 1 3.2385459452918886
DNAJC3 0.19002895987626942 2 7.827158470751185
ARL10 0.19005759395453037 1 3.244876736964086
TBC1D22B 0.19026753159975418 2 7.832034384741516
SYNPR 0.19028660418454377 1 3.249556784478149
ARL6IP1 0.1903395269396151 1 3.2506376995751483
OR1C1 0.1904513831017254 1 3.2529215375063636
RAB15 0.19055500678606374 1 3.2550363725950833
PUSL1 0.19056126347275465 1 3.255164035911731
VASN 0.19061606693843036 2 7.839149327941467
DLGAP2 0.19067103368282987 3 12.4231377043266
GART 0.19068044983899252 3 12.423329743806862
WARS2 0.19072291476807854 1 3.258461307175385
ZNF619 0.1907690508282593 2 7.842269175040414
KRTAP10-2 0.19089495976303994 1 3.2619682375904953
GSTM3 0.19092062815241687 1 3.262491249784132
OR5J2 0.19094274035977 1 3.262941759096826
EIF6 0.1909427746872301 1 3.2629424584460587
MARCH1 0.19094408708523597 1 3.26296919570139
HSPB2 0.19100028499787083 1 3.2641139742611656
ROGDI 0.19103152465917336 1 3.264750229946223
HOXB4 0.19111225878276597 1 3.266394167371349
TMEM40 0.19128642658153872 1 3.269938829693847
SNRPN 0.19139005130216366 1 3.2720466305350895
NKIRAS2 0.19140824596095865 1 3.2724166329783055
ZNF22 0.19141832505975473 1 3.2726215876844416
CBR3 0.1914599545623164 1 3.2734680207990863
JPH1 0.19161275731565375 2 7.859440886578679
CD80 0.1916258264815599 1 3.2768392225382486
MREG 0.19162861795074967 1 3.2768959376544595
C19orf59 0.19164487564961652 1 3.2772262376701735
COLEC10 0.19180843988870003 1 3.2805481066098006
VANGL2 0.19186335614244393 2 7.864530133279272
MRPL50 0.19189789287395012 1 3.2823639168871726
ANXA7 0.19190502761375838 2 7.865375920089038
CD74 0.1920897918890947 1 3.2862571075811364
ANKRD7 0.1922391736458764 1 3.2892856690143972
PQLC2 0.19226349081310462 1 3.289778504811568
TRAPPC4 0.19230013350624373 1 3.2905210522253077
MPP7 0.1923964090461891 2 7.875338721006504
PTBP3 0.19242784323140594 2 7.875975391690034
TMEM110 0.19249561448979086 1 3.2944805645174915
LMAN1 0.19260703512921737 2 7.87960324767656
ZNF346 0.19262346093817323 1 3.2970684676067195
C1orf131 0.19265057692611642 1 3.2976171887860053
TM4SF1 0.19265844847597302 1 3.2977764670501437
RHOV 0.19268754387027595 1 3.298365159938626
FBXL8 0.19278484355110787 1 3.300333352271801
GCLM 0.19280826213854113 1 3.300806954018525
ZNF276 0.19284160800001432 2 7.884348445306635
KIAA1279 0.1928793612387416 2 7.885111748753909
HSD11B1L 0.19292261182019402 1 3.3031188563954537
IL10 0.19293547370722647 1 3.303378830585538
METTL7B 0.19297232370706383 1 3.3041235976473713
NMNAT1 0.1930677863987245 1 3.3060524695090523
HIPK3 0.19308473477718055 4 17.054996451957265
ZNF688 0.193288086996465 1 3.3105009869417548
PDC 0.19340499055838106 1 3.3128600482242563
BRSK2 0.19346093303052422 2 7.896855761239292
LASP1 0.19371227543742905 1 3.319055754103992
HSD17B1 0.1937604308440466 1 3.320026022150113
OR56A1 0.19379136002890568 1 3.3206491078955143
BCL7C 0.19380258901941275 1 3.3208753035046463
NKX2-4 0.19387692116215377 1 3.3223723913984538
KARS 0.1938954398045109 2 7.905612501206468
DSCR3 0.19405418204535943 1 3.3259407590723487
OR9K2 0.19416425444188012 1 3.328155336937734
ADAMTS3 0.19417460546999268 4 17.07696515094621
EIF3J 0.19417497562942712 1 3.3283709886230586
KLK9 0.1942596684852686 1 3.330074228303369
CCDC90B 0.19428166875225755 1 3.3305165786937216
TMEM150A 0.19449784709449283 1 3.3348611680371634
DNASE1L3 0.1945102971358653 1 3.3351112679954156
OR1S2 0.19464156788039988 1 3.3377475332773656
MRGPRF 0.19466587160740015 1 3.3382354687430666
SLC50A1 0.19479798320070657 1 3.340887008680717
OR51M1 0.19482374902946528 1 3.3414039817332064
NPNT 0.19505451323073542 2 7.92889899523977
PGAM1 0.19506933956354883 1 3.346328982274894
TXK 0.19517704250034504 2 7.9313545460465384
PTGDR2 0.19522117511829834 1 3.349371498211561
CCDC3 0.19527193850122343 1 3.3503883067927447
ZNF335 0.19532991708386366 4 17.100151001279794
DIO1 0.1954428281368552 1 3.3538098163547003
OR2A12 0.19546256320051728 1 3.3542048009473113
LYPD6 0.19553920158987523 1 3.3557383827665777
C14orf39 0.19555000795266103 2 7.938821790787948
PRKAB1 0.19564710967483515 1 3.3578969195574144
PRKRA 0.1957006761606551 1 3.358968100849145
FMO1 0.19572068614984095 2 7.942235390855079
NOP2 0.19586939096577513 3 12.528074885572947
REEP2 0.19587488518099178 1 3.3624502653407893
OR5H2 0.19589056878117972 1 3.362763640885586
OR4D10 0.1959427652445463 1 3.363806446853034
CDON 0.19596437366244565 4 17.112839696450024
KIR2DL4 0.1959763386303108 1 3.3644770810243756
TRAFD1 0.19605603376811806 2 7.948935859905108
KANK4 0.19605612662979616 3 12.531804916728086
[truncated: 359,607 more chars]
