# Supplementary material for: The Characteristics of Heterozygous Protein Truncating Variants in the Human Genome
Source: PLoS Comput Biol. 2015 Dec 7;11(12):e1004647. doi: 10.1371/journal.pcbi.1004647 (PMC4671652; doi:10.1371/journal.pcbi.1004647)
Supplement: S3 Table — Tests compare genes with posterior probability > 0.99 vs the rest of the genes. (XLSX) [file pcbi.1004647.s003.xlsx]

## Sheet: TableS3.csv
annotation	interpretation	slope	pvalue	test	n	data source
Paralog count	Smaller	-0.40035	1.94936e-29	Count	15958	Ensembl Biomart
predicted_haploinsufficiency	Larger	0.111789	3.84112e-09	Linear	10676	Huang et al 2010
Loss of cell viability (CRISPR)	Enrichment	2.39015	2.28159e-05	Logistic(OR)	16260	Shale et al 2014
dN/dS	Smaller	-7.73289	1.05135e-14	Rank(z-value)	15743	Ensembl primate genomes
Connectivity in PPI network	Larger	27.2888	1.11895e-06	Linear	13881	OGEE
Clinvar	Depletion	0.508194	5.05041e-05	Logistic(OR)	16260	Clinvar
OMIM 'haploinsufficient' and 'dominant negative' subset	Enrichment	1.89403	0.0117733	Logistic(OR)	16260	Petrovski et al 2013
