# Supplementary material for: The Characteristics of Heterozygous Protein Truncating Variants in the Human Genome
Source: PLoS Comput Biol. 2015 Dec 7;11(12):e1004647. doi: 10.1371/journal.pcbi.1004647 (PMC4671652; doi:10.1371/journal.pcbi.1004647)
Supplement: S4 Table — Tests compare genes with at least one homozygous PTV vs the rest of the genes. (XLSX) [file pcbi.1004647.s004.xlsx]

## Sheet: TableS4.csv
annotation	interpretation	slope	pvalue	test	n	data source
Paralog count	Larger	0.36848	2.28304e-252	Count	15958	Ensembl Biomart
Part of protein complex	Depletion	0.737741	4.29998e-06	Logistic(OR)	16260	Gene Ontology term "Protein Complex" GO:0043234
Predicted haploinsufficiency	Smaller	-0.0694688	0	Linear	10676	Huang et al 2010
Loss of cell viability (CRISPR)	Depletion	0.838322	0.0476126	Logistic(OR)	16260	Shael et al 2014
dN/dS	Larger	15.0293	4.72115e-51	Rank(z-value)	15743	Ensembl primate genomes
Essentiality	Depletion	0.608464	7.4896e-10	Logistic(OR)	15763	OGEE
Connectivity in PPI network	Smaller	-10.6529	4.97439e-07	Linear	13881	OGEE
ClinVar	Depletion	0.871205	0.037017	Logistic(OR)	16260	ClinVar
OMIM 'haploinsufficient' and 'dominant negative' subset	Depletion	0.546752	0.000905462	Logistic(OR)	16260	Petrovski et al 2013
Mouse knock out mortality phenotype	Depletion	0.600026	2.04031e-15	Logistic(OR)	16260	ftp://ftp.informatics.jax.org/pub/reports/HMD_HumanPhenotype.rpt
