# Supplementary material for: The Characteristics of Heterozygous Protein Truncating Variants in the Human Genome
Source: PLoS Comput Biol. 2015 Dec 7;11(12):e1004647. doi: 10.1371/journal.pcbi.1004647 (PMC4671652; doi:10.1371/journal.pcbi.1004647)
Supplement: S5 Table — Tests compare genes without PTV vs the rest of the genes. Attached as separate file. (XLSX) [file pcbi.1004647.s005.xlsx]

## Sheet: TableS5.csv
annotation	interpretation	slope	pvalue	test	n	data source
Paralog count	Smaller	-0.139159	1.50232e-36	Count	14826	Ensembl Biomart
Part of protein complex	Enrichment	1.70823	1.09381e-27	Logistic(OR)	15103	Gene Ontology term "Protein Complex" GO:0043234
predicted_haploinsufficiency	Larger	0.146323	5.55126e-147	Linear	10150	Huang et al 2010
Loss of cell viability (CRISPR)	Enrichment	1.62928	2.97901e-14	Logistic(OR)	15103	Shalem et al 2014
dN/dS	Smaller	-33.648	3.33107e-248	Rank(z-value)	14649	Ensembl primate genomes
Essentiality	Enrichment	1.85174	3.69629e-30	Logistic(OR)	14642	OGEE
Connectivity in PPI network	Larger	25.3424	9.23938e-50	Linear	13002	OGEE
OMIM 'haploinsufficient' and 'dominant negative' subset	Enrichment	1.91421	1.33965e-08	Logistic(OR)	15103	Petrovski et al 2013
mp_mortality	Enrichment	1.98306	1.5039e-49	Logistic(OR)	15103	ftp://ftp.informatics.jax.org/pub/reports/HMD_HumanPhenotype.rpt
