# Supplementary material for: The Characteristics of Heterozygous Protein Truncating Variants in the Human Genome
Source: PLoS Comput Biol. 2015 Dec 7;11(12):e1004647. doi: 10.1371/journal.pcbi.1004647 (PMC4671652; doi:10.1371/journal.pcbi.1004647)
Supplement: S6 Table — (XLSX) [file pcbi.1004647.s006.xlsx]

## Sheet: Sheet1
Project Name	Sample Size	URL
NHLBI Exome Sequencing Project	6502	http://evs.gs.washington.edu/EVS/
UK10K	2432	http://www.bristol.ac.uk/alspac/
1000 Genomes Project	1092	http://www.1000genomes.org/
Genome of the Netherlands	498	http://www.nlgenome.nl/
Cohort Lausanne	426	http://www.colaus.ch/
Swiss HIV Cohort Study	500	http://www.shcs.ch/
NIEHs Environmental Genome Project	95	http://evs.gs.washington.edu/niehsExome
Genome of J. Craig Venter	1	http://huref.jcvi.org/
total	11546
